# Supplementary material for: Molecular architecture and functional dynamics of the pre-incision complex in nucleotide excision repair
Source: Nat Commun. 2024 Oct 1;15:8511. doi: 10.1038/s41467-024-52860-y (PMC11445577; doi:10.1038/s41467-024-52860-y)
Supplement: Supplementary file 4 — Supplementary Data 1 [file 41467_2024_52860_MOESM4_ESM.txt]

ATOM      1  N   PRO A  34     169.741 110.027 114.870  1.00  0.00           N  
ATOM      2  CD  PRO A  34     168.536 110.878 115.005  1.00  0.00           C  
ATOM      3  CG  PRO A  34     168.414 111.338 116.480  1.00  0.00           C  
ATOM      4  CB  PRO A  34     168.842 110.023 117.133  1.00  0.00           C  
ATOM      5  CA  PRO A  34     170.020 109.617 116.298  1.00  0.00           C  
ATOM      6  C   PRO A  34     170.423 108.164 116.467  1.00  0.00           C  
ATOM      7  O   PRO A  34     171.442 107.871 117.057  1.00  0.00           O  
ATOM      8  N   GLN A  35     169.681 107.252 115.835  1.00  0.00           N  
ATOM      9  CA  GLN A  35     169.942 105.804 116.049  1.00  0.00           C  
ATOM     10  CB  GLN A  35     168.607 105.068 115.959  1.00  0.00           C  
ATOM     11  CG  GLN A  35     168.125 104.464 117.272  1.00  0.00           C  
ATOM     12  CD  GLN A  35     168.788 103.145 117.599  1.00  0.00           C  
ATOM     13  OE1 GLN A  35     169.984 103.085 117.905  1.00  0.00           O  
ATOM     14  NE2 GLN A  35     168.011 102.072 117.550  1.00  0.00           N  
ATOM     15  C   GLN A  35     170.867 105.186 114.989  1.00  0.00           C  
ATOM     16  O   GLN A  35     171.083 103.957 115.067  1.00  0.00           O  
ATOM     17  N   GLU A  36     171.515 106.019 114.167  1.00  0.00           N  
ATOM     18  CA  GLU A  36     172.279 105.469 113.014  1.00  0.00           C  
ATOM     19  CB  GLU A  36     172.020 106.329 111.774  1.00  0.00           C  
ATOM     20  CG  GLU A  36     170.651 106.081 111.146  1.00  0.00           C  
ATOM     21  CD  GLU A  36     169.562 107.026 111.621  1.00  0.00           C  
ATOM     22  OE1 GLU A  36     168.422 106.904 111.126  1.00  0.00           O  
ATOM     23  OE2 GLU A  36     169.850 107.883 112.485  1.00  0.00           O  
ATOM     24  C   GLU A  36     173.798 105.319 113.208  1.00  0.00           C  
ATOM     25  O   GLU A  36     174.390 106.133 113.950  1.00  0.00           O  
ATOM     26  N   ALA A  37     174.386 104.315 112.559  1.00  0.00           N  
ATOM     27  CA  ALA A  37     175.836 104.015 112.514  1.00  0.00           C  
ATOM     28  CB  ALA A  37     176.098 102.540 112.297  1.00  0.00           C  
ATOM     29  C   ALA A  37     176.584 104.944 111.491  1.00  0.00           C  
ATOM     30  O   ALA A  37     177.270 104.415 110.561  1.00  0.00           O  
ATOM     31  N   VAL A  38     176.796 106.202 111.877  1.00  0.00           N  
ATOM     32  CA  VAL A  38     177.630 107.107 111.018  1.00  0.00           C  
ATOM     33  CB  VAL A  38     177.542 108.567 111.514  1.00  0.00           C  
ATOM     34  CG1 VAL A  38     177.455 108.671 113.031  1.00  0.00           C  
ATOM     35  CG2 VAL A  38     178.647 109.452 110.953  1.00  0.00           C  
ATOM     36  C   VAL A  38     179.094 106.605 110.863  1.00  0.00           C  
ATOM     37  O   VAL A  38     179.561 106.656 109.703  1.00  0.00           O  
ATOM     38  N   PRO A  39     179.867 106.113 111.879  1.00  0.00           N  
ATOM     39  CD  PRO A  39     179.484 105.828 113.199  1.00  0.00           C  
ATOM     40  CG  PRO A  39     180.393 104.635 113.601  1.00  0.00           C  
ATOM     41  CB  PRO A  39     181.686 104.863 112.906  1.00  0.00           C  
ATOM     42  CA  PRO A  39     181.297 105.692 111.633  1.00  0.00           C  
ATOM     43  C   PRO A  39     181.474 104.929 110.319  1.00  0.00           C  
ATOM     44  O   PRO A  39     182.538 105.119 109.736  1.00  0.00           O  
ATOM     45  N   SER A  40     180.479 104.213 109.805  1.00  0.00           N  
ATOM     46  CA  SER A  40     180.401 103.322 108.660  1.00  0.00           C  
ATOM     47  CB  SER A  40     179.986 101.922 109.151  1.00  0.00           C  
ATOM     48  OG  SER A  40     180.466 101.615 110.479  1.00  0.00           O  
ATOM     49  C   SER A  40     179.493 103.771 107.551  1.00  0.00           C  
ATOM     50  O   SER A  40     179.432 102.968 106.596  1.00  0.00           O  
ATOM     51  N   ALA A  41     178.776 104.898 107.611  1.00  0.00           N  
ATOM     52  CA  ALA A  41     177.812 105.229 106.521  1.00  0.00           C  
ATOM     53  CB  ALA A  41     177.035 106.472 106.898  1.00  0.00           C  
ATOM     54  C   ALA A  41     178.531 105.406 105.177  1.00  0.00           C  
ATOM     55  O   ALA A  41     177.912 105.093 104.137  1.00  0.00           O  
ATOM     56  N   ALA A  42     179.797 105.832 105.204  1.00  0.00           N  
ATOM     57  CA  ALA A  42     180.584 105.948 103.953  1.00  0.00           C  
ATOM     58  CB  ALA A  42     181.631 107.028 104.100  1.00  0.00           C  
ATOM     59  C   ALA A  42     181.216 104.593 103.627  1.00  0.00           C  
ATOM     60  O   ALA A  42     180.767 103.938 102.662  1.00  0.00           O  
ATOM     61  N   GLY A  43     182.222 104.182 104.407  1.00  0.00           N  
ATOM     62  CA  GLY A  43     182.888 102.888 104.185  1.00  0.00           C  
ATOM     63  C   GLY A  43     183.941 102.951 103.079  1.00  0.00           C  
ATOM     64  O   GLY A  43     184.306 104.035 102.601  1.00  0.00           O  
ATOM     65  N   LYS A  44     184.430 101.783 102.638  1.00  0.00           N  
ATOM     66  CA  LYS A  44     185.442 101.740 101.544  1.00  0.00           C  
ATOM     67  CB  LYS A  44     186.819 102.196 102.039  1.00  0.00           C  
ATOM     68  CG  LYS A  44     187.565 103.120 101.089  1.00  0.00           C  
ATOM     69  CD  LYS A  44     188.240 104.282 101.805  1.00  0.00           C  
ATOM     70  CE  LYS A  44     189.554 103.883 102.394  1.00  0.00           C  
ATOM     71  NZ  LYS A  44     190.543 103.605 101.350  1.00  0.00           N  
ATOM     72  C   LYS A  44     185.584 100.314 100.986  1.00  0.00           C  
ATOM     73  O   LYS A  44     185.049  99.378 101.619  1.00  0.00           O  
ATOM     74  N   GLN A  45     186.288 100.153  99.856  1.00  0.00           N  
ATOM     75  CA  GLN A  45     186.533  98.798  99.327  1.00  0.00           C  
ATOM     76  CB  GLN A  45     187.135  98.899  97.947  1.00  0.00           C  
ATOM     77  CG  GLN A  45     187.370  97.496  97.358  1.00  0.00           C  
ATOM     78  CD  GLN A  45     187.687  97.574  95.887  1.00  0.00           C  
ATOM     79  OE1 GLN A  45     186.900  98.100  95.137  1.00  0.00           O  
ATOM     80  NE2 GLN A  45     188.680  96.809  95.422  1.00  0.00           N  
ATOM     81  C   GLN A  45     187.367  97.995 100.377  1.00  0.00           C  
ATOM     82  O   GLN A  45     188.304  98.549 100.914  1.00  0.00           O  
ATOM     83  N   VAL A  46     187.047  96.729 100.648  1.00  0.00           N  
ATOM     84  CA  VAL A  46     187.796  95.989 101.715  1.00  0.00           C  
ATOM     85  CB  VAL A  46     187.319  94.525 101.776  1.00  0.00           C  
ATOM     86  CG1 VAL A  46     188.016  93.741 102.881  1.00  0.00           C  
ATOM     87  CG2 VAL A  46     185.804  94.428 101.918  1.00  0.00           C  
ATOM     88  C   VAL A  46     189.311  96.068 101.450  1.00  0.00           C  
ATOM     89  O   VAL A  46     190.033  96.583 102.333  1.00  0.00           O  
ATOM     90  N   ASP A  47     189.777  95.572 100.303  1.00  0.00           N  
ATOM     91  CA  ASP A  47     191.223  95.546  99.904  1.00  0.00           C  
ATOM     92  CB  ASP A  47     191.833  94.127  99.864  1.00  0.00           C  
ATOM     93  CG  ASP A  47     193.396  94.155  99.739  1.00  0.00           C  
ATOM     94  OD1 ASP A  47     193.952  95.278  99.679  1.00  0.00           O  
ATOM     95  OD2 ASP A  47     194.089  93.114  99.883  1.00  0.00           O  
ATOM     96  C   ASP A  47     191.353  96.266  98.559  1.00  0.00           C  
ATOM     97  O   ASP A  47     190.731  95.884  97.515  1.00  0.00           O  
ATOM     98  N   GLU A  48     192.268  97.240  98.517  1.00  0.00           N  
ATOM     99  CA  GLU A  48     192.546  97.940  97.235  1.00  0.00           C  
ATOM    100  CB  GLU A  48     192.202  99.425  97.353  1.00  0.00           C  
ATOM    101  CG  GLU A  48     190.737  99.680  97.691  1.00  0.00           C  
ATOM    102  CD  GLU A  48     190.484 100.021  99.149  1.00  0.00           C  
ATOM    103  OE1 GLU A  48     189.680 100.941  99.409  1.00  0.00           O  
ATOM    104  OE2 GLU A  48     191.089  99.366 100.024  1.00  0.00           O  
ATOM    105  C   GLU A  48     194.029  97.744  96.869  1.00  0.00           C  
ATOM    106  O   GLU A  48     194.496  98.424  95.931  1.00  0.00           O  
ATOM    107  N   SER A  49     194.736  96.854  97.577  1.00  0.00           N  
ATOM    108  CA  SER A  49     196.161  96.619  97.323  1.00  0.00           C  
ATOM    109  CB  SER A  49     196.967  96.593  98.607  1.00  0.00           C  
ATOM    110  OG  SER A  49     196.598  95.438  99.328  1.00  0.00           O  
ATOM    111  C   SER A  49     196.358  95.325  96.478  1.00  0.00           C  
ATOM    112  O   SER A  49     195.452  94.544  96.213  1.00  0.00           O  
ATOM    113  N   GLY A  50     197.608  95.088  96.050  1.00  0.00           N  
ATOM    114  CA  GLY A  50     197.834  93.784  95.390  1.00  0.00           C  
ATOM    115  C   GLY A  50     198.836  93.670  94.254  1.00  0.00           C  
ATOM    116  O   GLY A  50     199.912  94.298  94.348  1.00  0.00           O  
ATOM    117  N   THR A  51     198.496  92.896  93.221  1.00  0.00           N  
ATOM    118  CA  THR A  51     199.381  92.527  92.064  1.00  0.00           C  
ATOM    119  CB  THR A  51     200.092  91.212  92.387  1.00  0.00           C  
ATOM    120  CG2 THR A  51     199.124  90.057  92.574  1.00  0.00           C  
ATOM    121  OG1 THR A  51     200.965  90.950  91.292  1.00  0.00           O  
ATOM    122  C   THR A  51     198.607  92.436  90.745  1.00  0.00           C  
ATOM    123  O   THR A  51     197.495  93.011  90.710  1.00  0.00           O  
ATOM    124  N   LYS A  52     199.116  91.715  89.711  1.00  0.00           N  
ATOM    125  CA  LYS A  52     198.480  91.741  88.376  1.00  0.00           C  
ATOM    126  CB  LYS A  52     198.507  93.237  87.841  1.00  0.00           C  
ATOM    127  CG  LYS A  52     199.957  93.859  87.951  1.00  0.00           C  
ATOM    128  CD  LYS A  52     200.055  95.139  87.095  1.00  0.00           C  
ATOM    129  CE  LYS A  52     201.503  95.639  87.109  1.00  0.00           C  
ATOM    130  NZ  LYS A  52     202.509  94.976  86.295  1.00  0.00           N  
ATOM    131  C   LYS A  52     199.125  90.629  87.490  1.00  0.00           C  
ATOM    132  O   LYS A  52     200.337  90.448  87.680  1.00  0.00           O  
ATOM    133  N   VAL A  53     198.310  90.064  86.597  1.00  0.00           N  
ATOM    134  CA  VAL A  53     198.757  88.937  85.737  1.00  0.00           C  
ATOM    135  CB  VAL A  53     197.555  88.328  84.986  1.00  0.00           C  
ATOM    136  CG1 VAL A  53     196.415  87.978  85.933  1.00  0.00           C  
ATOM    137  CG2 VAL A  53     197.059  89.235  83.866  1.00  0.00           C  
ATOM    138  C   VAL A  53     199.833  89.384  84.748  1.00  0.00           C  
ATOM    139  O   VAL A  53     199.941  90.599  84.460  1.00  0.00           O  
ATOM    140  N   ASP A  54     200.586  88.415  84.258  1.00  0.00           N  
ATOM    141  CA  ASP A  54     201.651  88.632  83.263  1.00  0.00           C  
ATOM    142  CB  ASP A  54     202.168  87.306  82.731  1.00  0.00           C  
ATOM    143  CG  ASP A  54     201.220  86.129  82.909  1.00  0.00           C  
ATOM    144  OD1 ASP A  54     201.636  85.131  83.534  1.00  0.00           O  
ATOM    145  OD2 ASP A  54     200.071  86.223  82.429  1.00  0.00           O  
ATOM    146  C   ASP A  54     201.122  89.491  82.128  1.00  0.00           C  
ATOM    147  O   ASP A  54     200.136  89.099  81.494  1.00  0.00           O  
ATOM    148  N   GLU A  55     201.778  90.639  81.887  1.00  0.00           N  
ATOM    149  CA  GLU A  55     201.486  91.600  80.776  1.00  0.00           C  
ATOM    150  CB  GLU A  55     202.465  91.382  79.618  1.00  0.00           C  
ATOM    151  CG  GLU A  55     202.972  89.949  79.494  1.00  0.00           C  
ATOM    152  CD  GLU A  55     204.382  89.761  80.021  1.00  0.00           C  
ATOM    153  OE1 GLU A  55     204.526  89.387  81.203  1.00  0.00           O  
ATOM    154  OE2 GLU A  55     205.336  89.993  79.249  1.00  0.00           O  
ATOM    155  C   GLU A  55     200.068  91.609  80.179  1.00  0.00           C  
ATOM    156  O   GLU A  55     199.972  91.967  78.986  1.00  0.00           O  
ATOM    157  N   TYR A  56     199.005  91.386  80.966  1.00  0.00           N  
ATOM    158  CA  TYR A  56     197.619  91.526  80.415  1.00  0.00           C  
ATOM    159  CB  TYR A  56     196.879  90.185  80.299  1.00  0.00           C  
ATOM    160  CG  TYR A  56     197.721  89.068  79.697  1.00  0.00           C  
ATOM    161  CD1 TYR A  56     198.476  89.274  78.550  1.00  0.00           C  
ATOM    162  CE1 TYR A  56     199.272  88.276  78.017  1.00  0.00           C  
ATOM    163  CZ  TYR A  56     199.306  87.031  78.618  1.00  0.00           C  
ATOM    164  OH  TYR A  56     200.072  86.030  78.094  1.00  0.00           O  
ATOM    165  CE2 TYR A  56     198.560  86.803  79.759  1.00  0.00           C  
ATOM    166  CD2 TYR A  56     197.775  87.813  80.288  1.00  0.00           C  
ATOM    167  C   TYR A  56     196.851  92.559  81.254  1.00  0.00           C  
ATOM    168  O   TYR A  56     195.914  93.183  80.712  1.00  0.00           O  
ATOM    169  N   GLY A  57     197.236  92.751  82.513  1.00  0.00           N  
ATOM    170  CA  GLY A  57     196.583  93.821  83.284  1.00  0.00           C  
ATOM    171  C   GLY A  57     195.668  93.293  84.365  1.00  0.00           C  
ATOM    172  O   GLY A  57     195.733  93.844  85.485  1.00  0.00           O  
ATOM    173  N   ALA A  58     194.830  92.288  84.076  1.00  0.00           N  
ATOM    174  CA  ALA A  58     193.931  91.886  85.175  1.00  0.00           C  
ATOM    175  CB  ALA A  58     193.324  90.547  84.729  1.00  0.00           C  
ATOM    176  C   ALA A  58     194.597  91.713  86.531  1.00  0.00           C  
ATOM    177  O   ALA A  58     195.649  91.099  86.635  1.00  0.00           O  
ATOM    178  N   LYS A  59     193.970  92.158  87.605  1.00  0.00           N  
ATOM    179  CA  LYS A  59     194.375  91.948  88.978  1.00  0.00           C  
ATOM    180  CB  LYS A  59     193.539  92.859  89.944  1.00  0.00           C  
ATOM    181  CG  LYS A  59     193.949  92.661  91.439  1.00  0.00           C  
ATOM    182  CD  LYS A  59     193.237  93.525  92.415  1.00  0.00           C  
ATOM    183  CE  LYS A  59     193.931  93.359  93.736  1.00  0.00           C  
ATOM    184  NZ  LYS A  59     193.225  94.234  94.772  1.00  0.00           N  
ATOM    185  C   LYS A  59     194.273  90.473  89.296  1.00  0.00           C  
ATOM    186  O   LYS A  59     193.388  89.773  88.811  1.00  0.00           O  
ATOM    187  N   ASP A  60     195.192  89.941  90.120  1.00  0.00           N  
ATOM    188  CA  ASP A  60     195.476  88.459  90.187  1.00  0.00           C  
ATOM    189  CB  ASP A  60     196.833  88.164  89.553  1.00  0.00           C  
ATOM    190  CG  ASP A  60     197.301  86.696  89.607  1.00  0.00           C  
ATOM    191  OD1 ASP A  60     198.531  86.527  89.573  1.00  0.00           O  
ATOM    192  OD2 ASP A  60     196.491  85.780  89.756  1.00  0.00           O  
ATOM    193  C   ASP A  60     195.476  87.967  91.606  1.00  0.00           C  
ATOM    194  O   ASP A  60     195.998  88.598  92.524  1.00  0.00           O  
ATOM    195  N   TYR A  61     194.754  86.872  91.857  1.00  0.00           N  
ATOM    196  CA  TYR A  61     194.584  86.452  93.275  1.00  0.00           C  
ATOM    197  CB  TYR A  61     193.090  86.294  93.563  1.00  0.00           C  
ATOM    198  CG  TYR A  61     192.267  87.545  93.303  1.00  0.00           C  
ATOM    199  CD1 TYR A  61     192.579  88.745  93.928  1.00  0.00           C  
ATOM    200  CE1 TYR A  61     191.832  89.888  93.703  1.00  0.00           C  
ATOM    201  CZ  TYR A  61     190.758  89.844  92.835  1.00  0.00           C  
ATOM    202  OH  TYR A  61     190.020  90.966  92.616  1.00  0.00           O  
ATOM    203  CE2 TYR A  61     190.432  88.661  92.196  1.00  0.00           C  
ATOM    204  CD2 TYR A  61     191.184  87.524  92.434  1.00  0.00           C  
ATOM    205  C   TYR A  61     195.265  85.130  93.568  1.00  0.00           C  
ATOM    206  O   TYR A  61     194.940  84.503  94.589  1.00  0.00           O  
ATOM    207  N   ARG A  62     196.216  84.731  92.721  1.00  0.00           N  
ATOM    208  CA  ARG A  62     196.971  83.474  92.961  1.00  0.00           C  
ATOM    209  CB  ARG A  62     198.219  83.418  92.072  1.00  0.00           C  
ATOM    210  CG  ARG A  62     199.071  84.678  92.098  1.00  0.00           C  
ATOM    211  CD  ARG A  62     200.407  84.487  91.402  1.00  0.00           C  
ATOM    212  NE  ARG A  62     201.400  85.485  91.815  1.00  0.00           N  
ATOM    213  CZ  ARG A  62     201.235  86.801  91.755  1.00  0.00           C  
ATOM    214  NH1 ARG A  62     200.796  87.366  90.645  1.00  0.00           N  
ATOM    215  NH2 ARG A  62     201.523  87.550  92.803  1.00  0.00           N  
ATOM    216  C   ARG A  62     197.343  83.379  94.451  1.00  0.00           C  
ATOM    217  O   ARG A  62     197.110  82.305  95.049  1.00  0.00           O  
ATOM    218  N   LEU A  63     197.884  84.457  95.028  1.00  0.00           N  
ATOM    219  CA  LEU A  63     198.328  84.424  96.434  1.00  0.00           C  
ATOM    220  CB  LEU A  63     199.241  85.568  96.694  1.00  0.00           C  
ATOM    221  CG  LEU A  63     200.412  85.877  95.666  1.00  0.00           C  
ATOM    222  CD1 LEU A  63     201.347  86.836  96.370  1.00  0.00           C  
ATOM    223  CD2 LEU A  63     201.195  84.644  95.272  1.00  0.00           C  
ATOM    224  C   LEU A  63     197.151  84.338  97.450  1.00  0.00           C  
ATOM    225  O   LEU A  63     197.465  84.228  98.624  1.00  0.00           O  
ATOM    226  N   GLN A  64     195.884  84.225  97.017  1.00  0.00           N  
ATOM    227  CA  GLN A  64     194.738  84.039  97.965  1.00  0.00           C  
ATOM    228  CB  GLN A  64     193.884  85.305  98.016  1.00  0.00           C  
ATOM    229  CG  GLN A  64     194.609  86.518  98.587  1.00  0.00           C  
ATOM    230  CD  GLN A  64     195.383  87.296  97.546  1.00  0.00           C  
ATOM    231  OE1 GLN A  64     194.937  87.471  96.407  1.00  0.00           O  
ATOM    232  NE2 GLN A  64     196.563  87.762  97.926  1.00  0.00           N  
ATOM    233  C   GLN A  64     193.893  82.835  97.525  1.00  0.00           C  
ATOM    234  O   GLN A  64     192.999  82.434  98.301  1.00  0.00           O  
ATOM    235  N   MET A  65     194.269  82.206  96.414  1.00  0.00           N  
ATOM    236  CA  MET A  65     193.394  81.137  95.877  1.00  0.00           C  
ATOM    237  CB  MET A  65     193.180  81.363  94.374  1.00  0.00           C  
ATOM    238  CG  MET A  65     192.224  82.493  94.046  1.00  0.00           C  
ATOM    239  SD  MET A  65     190.745  82.480  95.078  1.00  0.00           S  
ATOM    240  CE  MET A  65     190.666  84.211  95.557  1.00  0.00           C  
ATOM    241  C   MET A  65     193.956  79.722  96.052  1.00  0.00           C  
ATOM    242  O   MET A  65     195.196  79.559  96.036  1.00  0.00           O  
ATOM    243  N   PRO A  66     193.087  78.702  96.213  1.00  0.00           N  
ATOM    244  CD  PRO A  66     191.647  78.856  96.148  1.00  0.00           C  
ATOM    245  CG  PRO A  66     191.057  77.459  95.962  1.00  0.00           C  
ATOM    246  CB  PRO A  66     192.176  76.553  96.682  1.00  0.00           C  
ATOM    247  CA  PRO A  66     193.477  77.299  96.178  1.00  0.00           C  
ATOM    248  C   PRO A  66     193.993  76.995  94.767  1.00  0.00           C  
ATOM    249  O   PRO A  66     194.020  77.794  93.839  1.00  0.00           O  
ATOM    250  N   LEU A  67     194.329  75.740  94.509  1.00  0.00           N  
ATOM    251  CA  LEU A  67     194.927  75.519  93.166  1.00  0.00           C  
ATOM    252  CB  LEU A  67     196.059  74.503  93.310  1.00  0.00           C  
ATOM    253  CG  LEU A  67     196.815  74.531  94.642  1.00  0.00           C  
ATOM    254  CD1 LEU A  67     197.513  73.206  94.892  1.00  0.00           C  
ATOM    255  CD2 LEU A  67     197.812  75.678  94.673  1.00  0.00           C  
ATOM    256  C   LEU A  67     193.899  75.056  92.124  1.00  0.00           C  
ATOM    257  O   LEU A  67     194.351  74.826  90.981  1.00  0.00           O  
ATOM    258  N   LYS A  68     192.589  75.032  92.426  1.00  0.00           N  
ATOM    259  CA  LYS A  68     191.649  74.392  91.481  1.00  0.00           C  
ATOM    260  CB  LYS A  68     191.584  72.863  91.552  1.00  0.00           C  
ATOM    261  CG  LYS A  68     192.863  72.278  90.915  1.00  0.00           C  
ATOM    262  CD  LYS A  68     192.549  70.894  90.317  1.00  0.00           C  
ATOM    263  CE  LYS A  68     193.787  70.462  89.502  1.00  0.00           C  
ATOM    264  NZ  LYS A  68     193.416  69.547  88.373  1.00  0.00           N  
ATOM    265  C   LYS A  68     190.215  74.966  91.824  1.00  0.00           C  
ATOM    266  O   LYS A  68     189.952  75.235  93.014  1.00  0.00           O  
ATOM    267  N   ASP A  69     189.370  75.125  90.818  1.00  0.00           N  
ATOM    268  CA  ASP A  69     187.957  75.442  91.021  1.00  0.00           C  
ATOM    269  CB  ASP A  69     187.413  76.418  89.926  1.00  0.00           C  
ATOM    270  CG  ASP A  69     187.450  75.903  88.523  1.00  0.00           C  
ATOM    271  OD1 ASP A  69     186.908  76.576  87.649  1.00  0.00           O  
ATOM    272  OD2 ASP A  69     188.009  74.803  88.213  1.00  0.00           O  
ATOM    273  C   ASP A  69     187.050  74.216  91.176  1.00  0.00           C  
ATOM    274  O   ASP A  69     187.414  73.162  90.577  1.00  0.00           O  
ATOM    275  N   ASP A  70     185.985  74.285  91.962  1.00  0.00           N  
ATOM    276  CA  ASP A  70     185.008  73.216  92.032  1.00  0.00           C  
ATOM    277  CB  ASP A  70     185.174  72.329  93.289  1.00  0.00           C  
ATOM    278  CG  ASP A  70     184.376  71.054  93.271  1.00  0.00           C  
ATOM    279  OD1 ASP A  70     183.391  70.885  92.528  1.00  0.00           O  
ATOM    280  OD2 ASP A  70     184.680  70.171  94.129  1.00  0.00           O  
ATOM    281  C   ASP A  70     183.679  73.846  91.913  1.00  0.00           C  
ATOM    282  O   ASP A  70     183.318  74.595  92.779  1.00  0.00           O  
ATOM    283  N   HIS A  71     182.948  73.457  90.886  1.00  0.00           N  
ATOM    284  CA  HIS A  71     181.574  73.929  90.608  1.00  0.00           C  
ATOM    285  CB  HIS A  71     181.459  73.952  89.044  1.00  0.00           C  
ATOM    286  CG  HIS A  71     182.616  74.534  88.258  1.00  0.00           C  
ATOM    287  ND1 HIS A  71     182.697  75.849  87.963  1.00  0.00           N  
ATOM    288  CE1 HIS A  71     183.962  75.958  87.496  1.00  0.00           C  
ATOM    289  NE2 HIS A  71     184.534  74.756  87.330  1.00  0.00           N  
ATOM    290  CD2 HIS A  71     183.699  73.827  87.787  1.00  0.00           C  
ATOM    291  C   HIS A  71     180.401  73.087  91.170  1.00  0.00           C  
ATOM    292  O   HIS A  71     179.278  73.493  90.952  1.00  0.00           O  
ATOM    293  N   THR A  72     180.676  71.954  91.895  1.00  0.00           N  
ATOM    294  CA  THR A  72     179.668  71.037  92.428  1.00  0.00           C  
ATOM    295  CB  THR A  72     180.322  69.797  93.059  1.00  0.00           C  
ATOM    296  CG2 THR A  72     179.411  68.650  93.424  1.00  0.00           C  
ATOM    297  OG1 THR A  72     181.210  69.147  92.115  1.00  0.00           O  
ATOM    298  C   THR A  72     178.674  71.694  93.417  1.00  0.00           C  
ATOM    299  O   THR A  72     178.858  71.766  94.677  1.00  0.00           O  
ATOM    300  N   SER A  73     177.615  72.256  92.855  1.00  0.00           N  
ATOM    301  CA  SER A  73     176.549  73.095  93.394  1.00  0.00           C  
ATOM    302  CB  SER A  73     175.543  72.270  94.327  1.00  0.00           C  
ATOM    303  OG  SER A  73     175.046  71.119  93.749  1.00  0.00           O  
ATOM    304  C   SER A  73     177.141  74.364  93.990  1.00  0.00           C  
ATOM    305  O   SER A  73     176.690  74.822  95.027  1.00  0.00           O  
ATOM    306  N   ARG A  74     178.191  74.893  93.390  1.00  0.00           N  
ATOM    307  CA  ARG A  74     179.042  76.066  93.801  1.00  0.00           C  
ATOM    308  CB  ARG A  74     180.485  75.591  94.026  1.00  0.00           C  
ATOM    309  CG  ARG A  74     180.661  75.066  95.486  1.00  0.00           C  
ATOM    310  CD  ARG A  74     181.978  74.322  95.720  1.00  0.00           C  
ATOM    311  NE  ARG A  74     182.151  74.030  97.161  1.00  0.00           N  
ATOM    312  CZ  ARG A  74     181.640  72.993  97.771  1.00  0.00           C  
ATOM    313  NH1 ARG A  74     180.899  72.123  97.115  1.00  0.00           N  
ATOM    314  NH2 ARG A  74     181.845  72.803  99.075  1.00  0.00           N  
ATOM    315  C   ARG A  74     178.862  77.086  92.696  1.00  0.00           C  
ATOM    316  O   ARG A  74     179.679  77.061  91.781  1.00  0.00           O  
ATOM    317  N   PRO A  75     177.796  77.928  92.661  1.00  0.00           N  
ATOM    318  CD  PRO A  75     176.667  77.873  93.570  1.00  0.00           C  
ATOM    319  CG  PRO A  75     175.715  79.063  93.112  1.00  0.00           C  
ATOM    320  CB  PRO A  75     176.029  79.037  91.576  1.00  0.00           C  
ATOM    321  CA  PRO A  75     177.516  78.789  91.508  1.00  0.00           C  
ATOM    322  C   PRO A  75     178.322  80.072  91.436  1.00  0.00           C  
ATOM    323  O   PRO A  75     177.939  80.963  90.652  1.00  0.00           O  
ATOM    324  N   LEU A  76     179.391  80.278  92.246  1.00  0.00           N  
ATOM    325  CA  LEU A  76     180.059  81.626  92.273  1.00  0.00           C  
ATOM    326  CB  LEU A  76     179.163  82.463  93.183  1.00  0.00           C  
ATOM    327  CG  LEU A  76     179.052  81.982  94.632  1.00  0.00           C  
ATOM    328  CD1 LEU A  76     179.852  82.854  95.583  1.00  0.00           C  
ATOM    329  CD2 LEU A  76     177.599  81.937  95.054  1.00  0.00           C  
ATOM    330  C   LEU A  76     181.520  81.675  92.794  1.00  0.00           C  
ATOM    331  O   LEU A  76     182.021  80.610  93.198  1.00  0.00           O  
ATOM    332  N   TRP A  77     182.151  82.857  92.754  1.00  0.00           N  
ATOM    333  CA  TRP A  77     183.559  83.024  93.208  1.00  0.00           C  
ATOM    334  CB  TRP A  77     184.465  83.420  92.035  1.00  0.00           C  
ATOM    335  CG  TRP A  77     184.362  82.552  90.808  1.00  0.00           C  
ATOM    336  CD1 TRP A  77     185.223  81.561  90.439  1.00  0.00           C  
ATOM    337  NE1 TRP A  77     184.825  81.001  89.255  1.00  0.00           N  
ATOM    338  CE2 TRP A  77     183.688  81.629  88.819  1.00  0.00           C  
ATOM    339  CZ2 TRP A  77     182.921  81.412  87.677  1.00  0.00           C  
ATOM    340  CH2 TRP A  77     181.814  82.210  87.499  1.00  0.00           C  
ATOM    341  CZ3 TRP A  77     181.468  83.193  88.424  1.00  0.00           C  
ATOM    342  CE3 TRP A  77     182.227  83.411  89.552  1.00  0.00           C  
ATOM    343  CD2 TRP A  77     183.360  82.620  89.769  1.00  0.00           C  
ATOM    344  C   TRP A  77     183.625  84.105  94.291  1.00  0.00           C  
ATOM    345  O   TRP A  77     182.656  84.889  94.402  1.00  0.00           O  
ATOM    346  N   VAL A  78     184.734  84.167  95.041  1.00  0.00           N  
ATOM    347  CA  VAL A  78     184.906  85.204  96.150  1.00  0.00           C  
ATOM    348  CB  VAL A  78     184.523  84.639  97.586  1.00  0.00           C  
ATOM    349  CG1 VAL A  78     184.571  85.739  98.689  1.00  0.00           C  
ATOM    350  CG2 VAL A  78     183.161  83.984  97.567  1.00  0.00           C  
ATOM    351  C   VAL A  78     186.318  85.777  96.242  1.00  0.00           C  
ATOM    352  O   VAL A  78     187.277  85.009  96.360  1.00  0.00           O  
ATOM    353  N   ALA A  79     186.454  87.101  96.134  1.00  0.00           N  
ATOM    354  CA  ALA A  79     187.821  87.694  96.089  1.00  0.00           C  
ATOM    355  CB  ALA A  79     187.980  88.668  94.898  1.00  0.00           C  
ATOM    356  C   ALA A  79     188.209  88.440  97.380  1.00  0.00           C  
ATOM    357  O   ALA A  79     187.322  89.022  98.049  1.00  0.00           O  
ATOM    358  N   PRO A  80     189.536  88.494  97.735  1.00  0.00           N  
ATOM    359  CD  PRO A  80     190.683  87.991  96.967  1.00  0.00           C  
ATOM    360  CG  PRO A  80     191.906  88.676  97.414  1.00  0.00           C  
ATOM    361  CB  PRO A  80     191.538  88.956  98.862  1.00  0.00           C  
ATOM    362  CA  PRO A  80     190.018  89.230  98.933  1.00  0.00           C  
ATOM    363  C   PRO A  80     189.692  90.734  98.881  1.00  0.00           C  
ATOM    364  O   PRO A  80     189.734  91.425  99.904  1.00  0.00           O  
ATOM    365  N   ASP A  81     189.349  91.303  97.733  1.00  0.00           N  
ATOM    366  CA  ASP A  81     188.890  92.700  97.511  1.00  0.00           C  
ATOM    367  CB  ASP A  81     188.920  93.036  95.984  1.00  0.00           C  
ATOM    368  CG  ASP A  81     190.292  92.835  95.257  1.00  0.00           C  
ATOM    369  OD1 ASP A  81     191.351  92.616  95.895  1.00  0.00           O  
ATOM    370  OD2 ASP A  81     190.248  93.009  94.000  1.00  0.00           O  
ATOM    371  C   ASP A  81     187.519  93.017  98.082  1.00  0.00           C  
ATOM    372  O   ASP A  81     187.100  94.187  98.158  1.00  0.00           O  
ATOM    373  N   GLY A  82     186.793  91.947  98.393  1.00  0.00           N  
ATOM    374  CA  GLY A  82     185.325  92.042  98.802  1.00  0.00           C  
ATOM    375  C   GLY A  82     184.360  91.673  97.663  1.00  0.00           C  
ATOM    376  O   GLY A  82     183.140  91.529  97.982  1.00  0.00           O  
ATOM    377  N   HIS A  83     184.840  91.472  96.413  1.00  0.00           N  
ATOM    378  CA  HIS A  83     183.960  91.278  95.234  1.00  0.00           C  
ATOM    379  CB  HIS A  83     184.653  91.946  94.064  1.00  0.00           C  
ATOM    380  CG  HIS A  83     185.096  93.362  94.233  1.00  0.00           C  
ATOM    381  ND1 HIS A  83     184.310  94.459  94.469  1.00  0.00           N  
ATOM    382  CE1 HIS A  83     185.080  95.589  94.157  1.00  0.00           C  
ATOM    383  NE2 HIS A  83     186.316  95.207  93.926  1.00  0.00           N  
ATOM    384  CD2 HIS A  83     186.337  93.828  93.896  1.00  0.00           C  
ATOM    385  C   HIS A  83     183.558  89.769  95.042  1.00  0.00           C  
ATOM    386  O   HIS A  83     184.273  88.873  95.392  1.00  0.00           O  
ATOM    387  N   ILE A  84     182.288  89.593  94.655  1.00  0.00           N  
ATOM    388  CA  ILE A  84     181.627  88.300  94.481  1.00  0.00           C  
ATOM    389  CB  ILE A  84     180.730  87.904  95.618  1.00  0.00           C  
ATOM    390  CG2 ILE A  84     179.866  86.672  95.376  1.00  0.00           C  
ATOM    391  CG1 ILE A  84     181.500  87.831  97.000  1.00  0.00           C  
ATOM    392  CD1 ILE A  84     180.730  87.298  98.234  1.00  0.00           C  
ATOM    393  C   ILE A  84     180.938  88.325  93.137  1.00  0.00           C  
ATOM    394  O   ILE A  84     180.413  89.370  92.678  1.00  0.00           O  
ATOM    395  N   PHE A  85     181.002  87.209  92.401  1.00  0.00           N  
ATOM    396  CA  PHE A  85     180.305  87.107  91.083  1.00  0.00           C  
ATOM    397  CB  PHE A  85     181.295  87.090  89.916  1.00  0.00           C  
ATOM    398  CG  PHE A  85     182.486  88.023  90.086  1.00  0.00           C  
ATOM    399  CD1 PHE A  85     182.353  89.391  89.879  1.00  0.00           C  
ATOM    400  CE1 PHE A  85     183.436  90.240  90.040  1.00  0.00           C  
ATOM    401  CZ  PHE A  85     184.661  89.735  90.407  1.00  0.00           C  
ATOM    402  CE2 PHE A  85     184.811  88.384  90.616  1.00  0.00           C  
ATOM    403  CD2 PHE A  85     183.731  87.530  90.457  1.00  0.00           C  
ATOM    404  C   PHE A  85     179.479  85.836  91.119  1.00  0.00           C  
ATOM    405  O   PHE A  85     179.942  84.916  91.805  1.00  0.00           O  
ATOM    406  N   LEU A  86     178.351  85.755  90.399  1.00  0.00           N  
ATOM    407  CA  LEU A  86     177.509  84.591  90.555  1.00  0.00           C  
ATOM    408  CB  LEU A  86     176.410  85.000  91.568  1.00  0.00           C  
ATOM    409  CG  LEU A  86     175.013  84.326  91.534  1.00  0.00           C  
ATOM    410  CD1 LEU A  86     175.008  82.836  91.951  1.00  0.00           C  
ATOM    411  CD2 LEU A  86     174.166  85.071  92.623  1.00  0.00           C  
ATOM    412  C   LEU A  86     176.794  84.243  89.193  1.00  0.00           C  
ATOM    413  O   LEU A  86     176.396  85.156  88.466  1.00  0.00           O  
ATOM    414  N   GLU A  87     176.755  82.965  88.806  1.00  0.00           N  
ATOM    415  CA  GLU A  87     176.233  82.490  87.501  1.00  0.00           C  
ATOM    416  CB  GLU A  87     176.817  81.074  87.376  1.00  0.00           C  
ATOM    417  CG  GLU A  87     178.320  81.009  87.272  1.00  0.00           C  
ATOM    418  CD  GLU A  87     178.864  79.510  87.386  1.00  0.00           C  
ATOM    419  OE1 GLU A  87     179.773  79.221  86.596  1.00  0.00           O  
ATOM    420  OE2 GLU A  87     178.462  78.696  88.233  1.00  0.00           O  
ATOM    421  C   GLU A  87     174.709  82.364  87.523  1.00  0.00           C  
ATOM    422  O   GLU A  87     174.184  81.370  87.958  1.00  0.00           O  
ATOM    423  N   ALA A  88     173.976  83.277  86.845  1.00  0.00           N  
ATOM    424  CA  ALA A  88     172.549  83.333  86.734  1.00  0.00           C  
ATOM    425  CB  ALA A  88     172.180  84.732  86.249  1.00  0.00           C  
ATOM    426  C   ALA A  88     171.901  82.245  85.845  1.00  0.00           C  
ATOM    427  O   ALA A  88     170.673  82.013  85.836  1.00  0.00           O  
ATOM    428  N   PHE A  89     172.788  81.488  85.201  1.00  0.00           N  
ATOM    429  CA  PHE A  89     172.309  80.342  84.393  1.00  0.00           C  
ATOM    430  CB  PHE A  89     173.072  80.330  83.066  1.00  0.00           C  
ATOM    431  CG  PHE A  89     174.568  80.065  83.197  1.00  0.00           C  
ATOM    432  CD1 PHE A  89     175.449  81.088  83.533  1.00  0.00           C  
ATOM    433  CE1 PHE A  89     176.808  80.846  83.653  1.00  0.00           C  
ATOM    434  CZ  PHE A  89     177.307  79.584  83.436  1.00  0.00           C  
ATOM    435  CE2 PHE A  89     176.453  78.560  83.101  1.00  0.00           C  
ATOM    436  CD2 PHE A  89     175.093  78.796  82.979  1.00  0.00           C  
ATOM    437  C   PHE A  89     172.582  79.072  85.184  1.00  0.00           C  
ATOM    438  O   PHE A  89     172.235  77.981  84.681  1.00  0.00           O  
ATOM    439  N   SER A  90     173.182  79.181  86.381  1.00  0.00           N  
ATOM    440  CA  SER A  90     173.517  77.941  87.049  1.00  0.00           C  
ATOM    441  CB  SER A  90     174.366  78.256  88.322  1.00  0.00           C  
ATOM    442  OG  SER A  90     174.389  77.097  89.182  1.00  0.00           O  
ATOM    443  C   SER A  90     172.271  77.081  87.367  1.00  0.00           C  
ATOM    444  O   SER A  90     171.297  77.693  87.848  1.00  0.00           O  
ATOM    445  N   PRO A  91     172.341  75.741  87.550  1.00  0.00           N  
ATOM    446  CD  PRO A  91     173.432  74.821  87.180  1.00  0.00           C  
ATOM    447  CG  PRO A  91     172.690  73.522  86.937  1.00  0.00           C  
ATOM    448  CB  PRO A  91     171.596  73.533  87.976  1.00  0.00           C  
ATOM    449  CA  PRO A  91     171.189  75.011  88.075  1.00  0.00           C  
ATOM    450  C   PRO A  91     170.848  75.421  89.531  1.00  0.00           C  
ATOM    451  O   PRO A  91     169.707  75.135  89.941  1.00  0.00           O  
ATOM    452  N   VAL A  92     171.769  76.058  90.284  1.00  0.00           N  
ATOM    453  CA  VAL A  92     171.545  76.418  91.683  1.00  0.00           C  
ATOM    454  CB  VAL A  92     172.376  75.507  92.641  1.00  0.00           C  
ATOM    455  CG1 VAL A  92     171.836  74.092  92.665  1.00  0.00           C  
ATOM    456  CG2 VAL A  92     173.847  75.522  92.360  1.00  0.00           C  
ATOM    457  C   VAL A  92     171.810  77.950  91.874  1.00  0.00           C  
ATOM    458  O   VAL A  92     172.245  78.387  92.962  1.00  0.00           O  
ATOM    459  N   TYR A  93     171.484  78.761  90.870  1.00  0.00           N  
ATOM    460  CA  TYR A  93     171.638  80.232  91.041  1.00  0.00           C  
ATOM    461  CB  TYR A  93     171.296  80.845  89.681  1.00  0.00           C  
ATOM    462  CG  TYR A  93     170.985  82.335  89.658  1.00  0.00           C  
ATOM    463  CD1 TYR A  93     171.905  83.271  90.111  1.00  0.00           C  
ATOM    464  CE1 TYR A  93     171.632  84.628  90.071  1.00  0.00           C  
ATOM    465  CZ  TYR A  93     170.423  85.073  89.569  1.00  0.00           C  
ATOM    466  OH  TYR A  93     170.144  86.409  89.527  1.00  0.00           O  
ATOM    467  CE2 TYR A  93     169.494  84.158  89.108  1.00  0.00           C  
ATOM    468  CD2 TYR A  93     169.780  82.804  89.151  1.00  0.00           C  
ATOM    469  C   TYR A  93     170.732  80.709  92.183  1.00  0.00           C  
ATOM    470  O   TYR A  93     171.208  81.498  93.024  1.00  0.00           O  
ATOM    471  N   LYS A  94     169.489  80.222  92.239  1.00  0.00           N  
ATOM    472  CA  LYS A  94     168.474  80.667  93.256  1.00  0.00           C  
ATOM    473  CB  LYS A  94     167.233  79.722  93.148  1.00  0.00           C  
ATOM    474  CG  LYS A  94     166.406  80.022  91.851  1.00  0.00           C  
ATOM    475  CD  LYS A  94     164.912  79.762  91.962  1.00  0.00           C  
ATOM    476  CE  LYS A  94     164.478  78.321  92.160  1.00  0.00           C  
ATOM    477  NZ  LYS A  94     162.994  78.154  91.996  1.00  0.00           N  
ATOM    478  C   LYS A  94     169.023  80.590  94.640  1.00  0.00           C  
ATOM    479  O   LYS A  94     168.907  81.451  95.498  1.00  0.00           O  
ATOM    480  N   TYR A  95     169.680  79.458  94.903  1.00  0.00           N  
ATOM    481  CA  TYR A  95     170.243  79.225  96.259  1.00  0.00           C  
ATOM    482  CB  TYR A  95     171.084  77.949  96.185  1.00  0.00           C  
ATOM    483  CG  TYR A  95     170.281  76.656  96.185  1.00  0.00           C  
ATOM    484  CD1 TYR A  95     168.922  76.655  95.897  1.00  0.00           C  
ATOM    485  CE1 TYR A  95     168.182  75.486  95.906  1.00  0.00           C  
ATOM    486  CZ  TYR A  95     168.799  74.286  96.208  1.00  0.00           C  
ATOM    487  OH  TYR A  95     168.062  73.140  96.214  1.00  0.00           O  
ATOM    488  CE2 TYR A  95     170.151  74.261  96.501  1.00  0.00           C  
ATOM    489  CD2 TYR A  95     170.880  75.438  96.488  1.00  0.00           C  
ATOM    490  C   TYR A  95     171.087  80.416  96.673  1.00  0.00           C  
ATOM    491  O   TYR A  95     170.890  80.951  97.786  1.00  0.00           O  
ATOM    492  N   ALA A  96     172.006  80.828  95.801  1.00  0.00           N  
ATOM    493  CA  ALA A  96     172.915  81.937  96.107  1.00  0.00           C  
ATOM    494  CB  ALA A  96     174.034  81.757  95.040  1.00  0.00           C  
ATOM    495  C   ALA A  96     172.200  83.278  96.093  1.00  0.00           C  
ATOM    496  O   ALA A  96     172.349  84.066  97.008  1.00  0.00           O  
ATOM    497  N   GLN A  97     171.415  83.516  95.039  1.00  0.00           N  
ATOM    498  CA  GLN A  97     170.698  84.811  94.906  1.00  0.00           C  
ATOM    499  CB  GLN A  97     169.742  84.763  93.714  1.00  0.00           C  
ATOM    500  CG  GLN A  97     169.040  86.086  93.429  1.00  0.00           C  
ATOM    501  CD  GLN A  97     169.897  87.084  92.680  1.00  0.00           C  
ATOM    502  OE1 GLN A  97     171.096  86.877  92.459  1.00  0.00           O  
ATOM    503  NE2 GLN A  97     169.284  88.186  92.276  1.00  0.00           N  
ATOM    504  C   GLN A  97     169.967  85.131  96.222  1.00  0.00           C  
ATOM    505  O   GLN A  97     170.275  86.180  96.833  1.00  0.00           O  
ATOM    506  N   ASP A  98     169.056  84.256  96.663  1.00  0.00           N  
ATOM    507  CA  ASP A  98     168.246  84.524  97.889  1.00  0.00           C  
ATOM    508  CB  ASP A  98     167.146  83.488  98.055  1.00  0.00           C  
ATOM    509  CG  ASP A  98     166.482  83.040  96.761  1.00  0.00           C  
ATOM    510  OD1 ASP A  98     165.964  81.905  96.731  1.00  0.00           O  
ATOM    511  OD2 ASP A  98     166.498  83.828  95.792  1.00  0.00           O  
ATOM    512  C   ASP A  98     169.152  84.610  99.124  1.00  0.00           C  
ATOM    513  O   ASP A  98     168.695  85.144 100.157  1.00  0.00           O  
ATOM    514  N   PHE A  99     170.395  84.124  99.066  1.00  0.00           N  
ATOM    515  CA  PHE A  99     171.259  84.255 100.272  1.00  0.00           C  
ATOM    516  CB  PHE A  99     172.223  83.064 100.282  1.00  0.00           C  
ATOM    517  CG  PHE A  99     173.419  83.174 101.219  1.00  0.00           C  
ATOM    518  CD1 PHE A  99     173.254  83.117 102.598  1.00  0.00           C  
ATOM    519  CE1 PHE A  99     174.345  83.211 103.448  1.00  0.00           C  
ATOM    520  CZ  PHE A  99     175.612  83.358 102.934  1.00  0.00           C  
ATOM    521  CE2 PHE A  99     175.795  83.412 101.572  1.00  0.00           C  
ATOM    522  CD2 PHE A  99     174.708  83.318 100.718  1.00  0.00           C  
ATOM    523  C   PHE A  99     171.967  85.609 100.257  1.00  0.00           C  
ATOM    524  O   PHE A  99     171.981  86.300 101.300  1.00  0.00           O  
ATOM    525  N   LEU A 100     172.536  85.985  99.113  1.00  0.00           N  
ATOM    526  CA  LEU A 100     173.283  87.256  98.963  1.00  0.00           C  
ATOM    527  CB  LEU A 100     173.954  87.376  97.640  1.00  0.00           C  
ATOM    528  CG  LEU A 100     175.134  86.403  97.534  1.00  0.00           C  
ATOM    529  CD1 LEU A 100     175.397  86.074  96.018  1.00  0.00           C  
ATOM    530  CD2 LEU A 100     176.430  87.071  98.037  1.00  0.00           C  
ATOM    531  C   LEU A 100     172.433  88.526  99.341  1.00  0.00           C  
ATOM    532  O   LEU A 100     173.045  89.394  99.979  1.00  0.00           O  
ATOM    533  N   VAL A 101     171.105  88.524  99.239  1.00  0.00           N  
ATOM    534  CA  VAL A 101     170.202  89.656  99.686  1.00  0.00           C  
ATOM    535  CB  VAL A 101     168.771  89.510  99.167  1.00  0.00           C  
ATOM    536  CG1 VAL A 101     168.721  89.795  97.631  1.00  0.00           C  
ATOM    537  CG2 VAL A 101     168.083  88.222  99.388  1.00  0.00           C  
ATOM    538  C   VAL A 101     170.172  89.736 101.211  1.00  0.00           C  
ATOM    539  O   VAL A 101     169.410  90.554 101.807  1.00  0.00           O  
ATOM    540  N   ALA A 102     170.929  88.916 101.953  1.00  0.00           N  
ATOM    541  CA  ALA A 102     171.150  89.113 103.391  1.00  0.00           C  
ATOM    542  CB  ALA A 102     170.245  88.113 104.186  1.00  0.00           C  
ATOM    543  C   ALA A 102     172.665  88.893 103.736  1.00  0.00           C  
ATOM    544  O   ALA A 102     172.885  88.105 104.683  1.00  0.00           O  
ATOM    545  N   ILE A 103     173.561  89.471 102.973  1.00  0.00           N  
ATOM    546  CA  ILE A 103     175.010  89.604 103.259  1.00  0.00           C  
ATOM    547  CB  ILE A 103     175.785  88.243 103.259  1.00  0.00           C  
ATOM    548  CG2 ILE A 103     176.121  87.759 101.798  1.00  0.00           C  
ATOM    549  CG1 ILE A 103     177.131  88.370 104.069  1.00  0.00           C  
ATOM    550  CD1 ILE A 103     177.880  87.011 104.121  1.00  0.00           C  
ATOM    551  C   ILE A 103     175.720  90.675 102.362  1.00  0.00           C  
ATOM    552  O   ILE A 103     176.618  91.337 102.882  1.00  0.00           O  
ATOM    553  N   ALA A 104     175.413  90.808 101.117  1.00  0.00           N  
ATOM    554  CA  ALA A 104     176.131  91.563 100.033  1.00  0.00           C  
ATOM    555  CB  ALA A 104     176.344  90.664  98.787  1.00  0.00           C  
ATOM    556  C   ALA A 104     175.431  92.882  99.635  1.00  0.00           C  
ATOM    557  O   ALA A 104     174.229  93.008  99.730  1.00  0.00           O  
ATOM    558  N   GLU A 105     176.211  93.614  98.831  1.00  0.00           N  
ATOM    559  CA  GLU A 105     175.657  94.800  98.148  1.00  0.00           C  
ATOM    560  CB  GLU A 105     176.456  96.061  98.473  1.00  0.00           C  
ATOM    561  CG  GLU A 105     176.382  97.135  97.390  1.00  0.00           C  
ATOM    562  CD  GLU A 105     175.021  97.780  97.200  1.00  0.00           C  
ATOM    563  OE1 GLU A 105     174.146  97.597  98.071  1.00  0.00           O  
ATOM    564  OE2 GLU A 105     174.836  98.473  96.179  1.00  0.00           O  
ATOM    565  C   GLU A 105     175.708  94.429  96.651  1.00  0.00           C  
ATOM    566  O   GLU A 105     176.828  94.278  96.111  1.00  0.00           O  
ATOM    567  N   PRO A 106     174.537  94.302  95.958  1.00  0.00           N  
ATOM    568  CD  PRO A 106     173.147  94.353  96.479  1.00  0.00           C  
ATOM    569  CG  PRO A 106     172.264  94.438  95.249  1.00  0.00           C  
ATOM    570  CB  PRO A 106     173.051  93.697  94.200  1.00  0.00           C  
ATOM    571  CA  PRO A 106     174.512  94.045  94.525  1.00  0.00           C  
ATOM    572  C   PRO A 106     174.985  95.264  93.764  1.00  0.00           C  
ATOM    573  O   PRO A 106     174.675  96.401  94.167  1.00  0.00           O  
ATOM    574  N   VAL A 107     175.694  95.011  92.657  1.00  0.00           N  
ATOM    575  CA  VAL A 107     176.226  96.122  91.815  1.00  0.00           C  
ATOM    576  CB  VAL A 107     177.758  96.244  91.943  1.00  0.00           C  
ATOM    577  CG1 VAL A 107     178.175  96.715  93.332  1.00  0.00           C  
ATOM    578  CG2 VAL A 107     178.472  94.946  91.587  1.00  0.00           C  
ATOM    579  C   VAL A 107     175.788  95.915  90.350  1.00  0.00           C  
ATOM    580  O   VAL A 107     175.565  96.942  89.672  1.00  0.00           O  
ATOM    581  N   CYS A 108     175.661  94.668  89.870  1.00  0.00           N  
ATOM    582  CA  CYS A 108     175.244  94.504  88.493  1.00  0.00           C  
ATOM    583  CB  CYS A 108     176.503  94.457  87.614  1.00  0.00           C  
ATOM    584  SG  CYS A 108     175.955  94.741  85.930  1.00  0.00           S  
ATOM    585  C   CYS A 108     174.420  93.255  88.214  1.00  0.00           C  
ATOM    586  O   CYS A 108     174.619  92.259  88.902  1.00  0.00           O  
ATOM    587  N   ARG A 109     173.349  93.366  87.429  1.00  0.00           N  
ATOM    588  CA  ARG A 109     172.247  92.343  87.322  1.00  0.00           C  
ATOM    589  CB  ARG A 109     171.020  92.708  88.197  1.00  0.00           C  
ATOM    590  CG  ARG A 109     171.378  92.852  89.678  1.00  0.00           C  
ATOM    591  CD  ARG A 109     170.215  93.232  90.587  1.00  0.00           C  
ATOM    592  NE  ARG A 109     169.999  94.702  90.476  1.00  0.00           N  
ATOM    593  CZ  ARG A 109     170.113  95.769  91.251  1.00  0.00           C  
ATOM    594  NH1 ARG A 109     169.910  96.958  90.754  1.00  0.00           N  
ATOM    595  NH2 ARG A 109     170.423  95.755  92.509  1.00  0.00           N  
ATOM    596  C   ARG A 109     171.834  92.066  85.860  1.00  0.00           C  
ATOM    597  O   ARG A 109     170.639  92.247  85.526  1.00  0.00           O  
ATOM    598  N   PRO A 110     172.800  91.625  85.029  1.00  0.00           N  
ATOM    599  CD  PRO A 110     174.260  91.444  85.369  1.00  0.00           C  
ATOM    600  CG  PRO A 110     174.880  90.905  84.074  1.00  0.00           C  
ATOM    601  CB  PRO A 110     173.994  91.406  82.976  1.00  0.00           C  
ATOM    602  CA  PRO A 110     172.560  91.191  83.580  1.00  0.00           C  
ATOM    603  C   PRO A 110     171.968  89.785  83.477  1.00  0.00           C  
ATOM    604  O   PRO A 110     171.431  89.291  84.468  1.00  0.00           O  
ATOM    605  N   THR A 111     172.070  89.177  82.291  1.00  0.00           N  
ATOM    606  CA  THR A 111     171.412  87.892  81.998  1.00  0.00           C  
ATOM    607  CB  THR A 111     171.310  87.677  80.446  1.00  0.00           C  
ATOM    608  CG2 THR A 111     170.299  86.554  80.180  1.00  0.00           C  
ATOM    609  OG1 THR A 111     170.771  88.875  79.888  1.00  0.00           O  
ATOM    610  C   THR A 111     172.138  86.646  82.561  1.00  0.00           C  
ATOM    611  O   THR A 111     171.527  85.766  83.180  1.00  0.00           O  
ATOM    612  N   HIS A 112     173.455  86.681  82.443  1.00  0.00           N  
ATOM    613  CA  HIS A 112     174.141  85.392  82.633  1.00  0.00           C  
ATOM    614  CB  HIS A 112     175.148  85.168  81.424  1.00  0.00           C  
ATOM    615  CG  HIS A 112     174.379  84.954  80.134  1.00  0.00           C  
ATOM    616  ND1 HIS A 112     173.567  83.893  79.868  1.00  0.00           N  
ATOM    617  CE1 HIS A 112     172.930  84.050  78.712  1.00  0.00           C  
ATOM    618  NE2 HIS A 112     173.386  85.228  78.227  1.00  0.00           N  
ATOM    619  CD2 HIS A 112     174.265  85.779  79.172  1.00  0.00           C  
ATOM    620  C   HIS A 112     175.009  85.234  83.874  1.00  0.00           C  
ATOM    621  O   HIS A 112     175.153  84.110  84.325  1.00  0.00           O  
ATOM    622  N   VAL A 113     175.522  86.343  84.385  1.00  0.00           N  
ATOM    623  CA  VAL A 113     176.267  86.497  85.684  1.00  0.00           C  
ATOM    624  CB  VAL A 113     177.822  86.393  85.566  1.00  0.00           C  
ATOM    625  CG1 VAL A 113     178.683  86.825  86.725  1.00  0.00           C  
ATOM    626  CG2 VAL A 113     178.342  85.123  85.026  1.00  0.00           C  
ATOM    627  C   VAL A 113     175.976  87.862  86.299  1.00  0.00           C  
ATOM    628  O   VAL A 113     176.294  88.941  85.780  1.00  0.00           O  
ATOM    629  N   HIS A 114     175.350  87.815  87.488  1.00  0.00           N  
ATOM    630  CA  HIS A 114     175.196  88.952  88.447  1.00  0.00           C  
ATOM    631  CB  HIS A 114     173.996  88.704  89.374  1.00  0.00           C  
ATOM    632  CG  HIS A 114     172.628  88.655  88.697  1.00  0.00           C  
ATOM    633  ND1 HIS A 114     171.430  88.840  89.384  1.00  0.00           N  
ATOM    634  CE1 HIS A 114     170.536  89.034  88.322  1.00  0.00           C  
ATOM    635  NE2 HIS A 114     171.117  89.074  87.126  1.00  0.00           N  
ATOM    636  CD2 HIS A 114     172.404  88.734  87.307  1.00  0.00           C  
ATOM    637  C   HIS A 114     176.506  89.177  89.270  1.00  0.00           C  
ATOM    638  O   HIS A 114     177.247  88.287  89.588  1.00  0.00           O  
ATOM    639  N   GLU A 115     176.951  91.716  89.231  1.00  0.00           N  
ATOM    640  CA  GLU A 115     177.996  91.372  90.228  1.00  0.00           C  
ATOM    641  CB  GLU A 115     179.333  91.951  89.766  1.00  0.00           C  
ATOM    642  CG  GLU A 115     179.839  91.262  88.503  1.00  0.00           C  
ATOM    643  CD  GLU A 115     180.476  92.176  87.475  1.00  0.00           C  
ATOM    644  OE1 GLU A 115     179.836  93.176  87.087  1.00  0.00           O  
ATOM    645  OE2 GLU A 115     181.617  91.881  87.060  1.00  0.00           O  
ATOM    646  C   GLU A 115     177.558  91.827  91.622  1.00  0.00           C  
ATOM    647  O   GLU A 115     176.501  92.488  91.733  1.00  0.00           O  
ATOM    648  N   TYR A 116     178.400  91.464  92.602  1.00  0.00           N  
ATOM    649  CA  TYR A 116     178.116  91.780  94.018  1.00  0.00           C  
ATOM    650  CB  TYR A 116     177.472  90.585  94.723  1.00  0.00           C  
ATOM    651  CG  TYR A 116     175.999  90.292  94.472  1.00  0.00           C  
ATOM    652  CD1 TYR A 116     175.038  90.596  95.428  1.00  0.00           C  
ATOM    653  CE1 TYR A 116     173.699  90.316  95.219  1.00  0.00           C  
ATOM    654  CZ  TYR A 116     173.298  89.709  94.043  1.00  0.00           C  
ATOM    655  OH  TYR A 116     171.978  89.432  93.832  1.00  0.00           O  
ATOM    656  CE2 TYR A 116     174.239  89.384  93.083  1.00  0.00           C  
ATOM    657  CD2 TYR A 116     175.576  89.666  93.306  1.00  0.00           C  
ATOM    658  C   TYR A 116     179.404  91.969  94.806  1.00  0.00           C  
ATOM    659  O   TYR A 116     180.455  91.440  94.410  1.00  0.00           O  
ATOM    660  N   LYS A 117     179.353  92.747  95.873  1.00  0.00           N  
ATOM    661  CA  LYS A 117     180.441  92.958  96.862  1.00  0.00           C  
ATOM    662  CB  LYS A 117     181.251  94.200  96.520  1.00  0.00           C  
ATOM    663  CG  LYS A 117     180.551  95.498  96.728  1.00  0.00           C  
ATOM    664  CD  LYS A 117     181.445  96.574  96.070  1.00  0.00           C  
ATOM    665  CE  LYS A 117     180.798  97.950  96.354  1.00  0.00           C  
ATOM    666  NZ  LYS A 117     181.629  99.117  95.964  1.00  0.00           N  
ATOM    667  C   LYS A 117     179.954  92.939  98.338  1.00  0.00           C  
ATOM    668  O   LYS A 117     178.745  93.180  98.564  1.00  0.00           O  
ATOM    669  N   LEU A 118     180.821  92.618  99.297  1.00  0.00           N  
ATOM    670  CA  LEU A 118     180.736  92.795 100.737  1.00  0.00           C  
ATOM    671  CB  LEU A 118     181.581  91.713 101.371  1.00  0.00           C  
ATOM    672  CG  LEU A 118     181.308  90.244 100.923  1.00  0.00           C  
ATOM    673  CD1 LEU A 118     182.087  89.288 101.884  1.00  0.00           C  
ATOM    674  CD2 LEU A 118     179.857  89.815 100.861  1.00  0.00           C  
ATOM    675  C   LEU A 118     181.220  94.147 101.167  1.00  0.00           C  
ATOM    676  O   LEU A 118     182.152  94.760 100.642  1.00  0.00           O  
ATOM    677  N   THR A 119     180.556  94.714 102.205  1.00  0.00           N  
ATOM    678  CA  THR A 119     180.689  96.037 102.733  1.00  0.00           C  
ATOM    679  CB  THR A 119     180.047  97.033 101.725  1.00  0.00           C  
ATOM    680  CG2 THR A 119     178.611  96.682 101.335  1.00  0.00           C  
ATOM    681  OG1 THR A 119     180.100  98.338 102.246  1.00  0.00           O  
ATOM    682  C   THR A 119     180.015  96.125 104.098  1.00  0.00           C  
ATOM    683  O   THR A 119     179.133  95.368 104.448  1.00  0.00           O  
ATOM    684  N   ALA A 120     180.495  97.035 104.940  1.00  0.00           N  
ATOM    685  CA  ALA A 120     180.148  97.025 106.380  1.00  0.00           C  
ATOM    686  CB  ALA A 120     180.820  98.245 106.994  1.00  0.00           C  
ATOM    687  C   ALA A 120     178.580  97.118 106.555  1.00  0.00           C  
ATOM    688  O   ALA A 120     177.903  96.322 107.237  1.00  0.00           O  
ATOM    689  N   TYR A 121     177.983  98.061 105.823  1.00  0.00           N  
ATOM    690  CA  TYR A 121     176.507  98.239 105.925  1.00  0.00           C  
ATOM    691  CB  TYR A 121     176.077  99.466 105.114  1.00  0.00           C  
ATOM    692  CG  TYR A 121     175.715 100.673 105.968  1.00  0.00           C  
ATOM    693  CD1 TYR A 121     174.587 101.436 105.692  1.00  0.00           C  
ATOM    694  CE1 TYR A 121     174.251 102.532 106.468  1.00  0.00           C  
ATOM    695  CZ  TYR A 121     175.048 102.889 107.540  1.00  0.00           C  
ATOM    696  OH  TYR A 121     174.720 103.971 108.305  1.00  0.00           O  
ATOM    697  CE2 TYR A 121     176.176 102.143 107.834  1.00  0.00           C  
ATOM    698  CD2 TYR A 121     176.501 101.048 107.050  1.00  0.00           C  
ATOM    699  C   TYR A 121     175.768  96.960 105.490  1.00  0.00           C  
ATOM    700  O   TYR A 121     174.658  96.723 106.012  1.00  0.00           O  
ATOM    701  N   SER A 122     176.332  96.169 104.568  1.00  0.00           N  
ATOM    702  CA  SER A 122     175.582  94.985 104.072  1.00  0.00           C  
ATOM    703  CB  SER A 122     176.003  94.558 102.650  1.00  0.00           C  
ATOM    704  OG  SER A 122     177.243  93.918 102.700  1.00  0.00           O  
ATOM    705  C   SER A 122     175.526  93.914 105.096  1.00  0.00           C  
ATOM    706  O   SER A 122     174.511  93.313 105.458  1.00  0.00           O  
ATOM    707  N   LEU A 123     176.682  93.749 105.748  1.00  0.00           N  
ATOM    708  CA  LEU A 123     176.729  92.799 106.884  1.00  0.00           C  
ATOM    709  CB  LEU A 123     178.179  92.594 107.314  1.00  0.00           C  
ATOM    710  CG  LEU A 123     179.111  92.023 106.241  1.00  0.00           C  
ATOM    711  CD1 LEU A 123     180.470  92.692 106.278  1.00  0.00           C  
ATOM    712  CD2 LEU A 123     179.250  90.521 106.404  1.00  0.00           C  
ATOM    713  C   LEU A 123     175.872  93.378 108.020  1.00  0.00           C  
ATOM    714  O   LEU A 123     175.163  92.587 108.677  1.00  0.00           O  
ATOM    715  N   TYR A 124     175.908  94.687 108.267  1.00  0.00           N  
ATOM    716  CA  TYR A 124     174.997  95.245 109.304  1.00  0.00           C  
ATOM    717  CB  TYR A 124     175.043  96.773 109.248  1.00  0.00           C  
ATOM    718  CG  TYR A 124     176.298  97.415 109.822  1.00  0.00           C  
ATOM    719  CD1 TYR A 124     177.351  96.643 110.298  1.00  0.00           C  
ATOM    720  CE1 TYR A 124     178.495  97.224 110.817  1.00  0.00           C  
ATOM    721  CZ  TYR A 124     178.600  98.601 110.874  1.00  0.00           C  
ATOM    722  OH  TYR A 124     179.725  99.177 111.388  1.00  0.00           O  
ATOM    723  CE2 TYR A 124     177.564  99.389 110.408  1.00  0.00           C  
ATOM    724  CD2 TYR A 124     176.427  98.796 109.887  1.00  0.00           C  
ATOM    725  C   TYR A 124     173.591  94.738 109.012  1.00  0.00           C  
ATOM    726  O   TYR A 124     172.961  94.136 109.905  1.00  0.00           O  
ATOM    727  N   ALA A 125     173.104  94.982 107.798  1.00  0.00           N  
ATOM    728  CA  ALA A 125     171.776  94.541 107.326  1.00  0.00           C  
ATOM    729  CB  ALA A 125     171.595  94.929 105.890  1.00  0.00           C  
ATOM    730  C   ALA A 125     171.531  93.036 107.451  1.00  0.00           C  
ATOM    731  O   ALA A 125     170.340  92.683 107.359  1.00  0.00           O  
ATOM    732  N   ALA A 126     172.611  92.186 107.650  1.00  0.00           N  
ATOM    733  CA  ALA A 126     172.309  90.787 107.870  1.00  0.00           C  
ATOM    734  CB  ALA A 126     173.522  90.052 107.293  1.00  0.00           C  
ATOM    735  C   ALA A 126     172.016  90.472 109.325  1.00  0.00           C  
ATOM    736  O   ALA A 126     171.816  89.326 109.649  1.00  0.00           O  
ATOM    737  N   VAL A 127     171.840  91.443 110.218  1.00  0.00           N  
ATOM    738  CA  VAL A 127     171.361  91.218 111.573  1.00  0.00           C  
ATOM    739  CB  VAL A 127     171.529  92.544 112.401  1.00  0.00           C  
ATOM    740  CG1 VAL A 127     170.418  93.596 112.309  1.00  0.00           C  
ATOM    741  CG2 VAL A 127     171.747  92.294 113.912  1.00  0.00           C  
ATOM    742  C   VAL A 127     169.886  90.725 111.519  1.00  0.00           C  
ATOM    743  O   VAL A 127     169.407  90.090 112.500  1.00  0.00           O  
ATOM    744  N   SER A 128     169.146  90.825 110.386  1.00  0.00           N  
ATOM    745  CA  SER A 128     167.863  90.128 110.134  1.00  0.00           C  
ATOM    746  CB  SER A 128     167.383  90.467 108.711  1.00  0.00           C  
ATOM    747  OG  SER A 128     168.161  89.766 107.661  1.00  0.00           O  
ATOM    748  C   SER A 128     167.987  88.562 110.195  1.00  0.00           C  
ATOM    749  O   SER A 128     166.940  87.926 110.397  1.00  0.00           O  
ATOM    750  N   VAL A 129     169.230  88.051 110.025  1.00  0.00           N  
ATOM    751  CA  VAL A 129     169.611  86.649 109.893  1.00  0.00           C  
ATOM    752  CB  VAL A 129     170.905  86.385 109.124  1.00  0.00           C  
ATOM    753  CG1 VAL A 129     171.291  84.911 108.965  1.00  0.00           C  
ATOM    754  CG2 VAL A 129     170.923  86.994 107.722  1.00  0.00           C  
ATOM    755  C   VAL A 129     169.649  85.991 111.253  1.00  0.00           C  
ATOM    756  O   VAL A 129     170.352  86.471 112.168  1.00  0.00           O  
ATOM    757  N   GLY A 130     168.968  84.829 111.432  1.00  0.00           N  
ATOM    758  CA  GLY A 130     168.980  84.175 112.728  1.00  0.00           C  
ATOM    759  C   GLY A 130     170.168  83.131 112.872  1.00  0.00           C  
ATOM    760  O   GLY A 130     170.334  82.562 113.888  1.00  0.00           O  
ATOM    761  N   LEU A 131     171.009  83.088 111.834  1.00  0.00           N  
ATOM    762  CA  LEU A 131     172.199  82.201 111.872  1.00  0.00           C  
ATOM    763  CB  LEU A 131     172.523  81.717 110.459  1.00  0.00           C  
ATOM    764  CG  LEU A 131     172.107  80.282 110.121  1.00  0.00           C  
ATOM    765  CD1 LEU A 131     172.731  79.830 108.810  1.00  0.00           C  
ATOM    766  CD2 LEU A 131     172.474  79.332 111.247  1.00  0.00           C  
ATOM    767  C   LEU A 131     173.386  82.965 112.474  1.00  0.00           C  
ATOM    768  O   LEU A 131     173.337  84.215 112.499  1.00  0.00           O  
ATOM    769  N   GLN A 132     174.449  82.262 112.883  1.00  0.00           N  
ATOM    770  CA  GLN A 132     175.631  82.928 113.501  1.00  0.00           C  
ATOM    771  CB  GLN A 132     176.358  82.017 114.490  1.00  0.00           C  
ATOM    772  CG  GLN A 132     175.595  80.749 114.853  1.00  0.00           C  
ATOM    773  CD  GLN A 132     176.506  79.618 115.275  1.00  0.00           C  
ATOM    774  OE1 GLN A 132     177.664  79.531 114.849  1.00  0.00           O  
ATOM    775  NE2 GLN A 132     175.989  78.734 116.114  1.00  0.00           N  
ATOM    776  C   GLN A 132     176.627  83.370 112.412  1.00  0.00           C  
ATOM    777  O   GLN A 132     176.531  82.854 111.275  1.00  0.00           O  
ATOM    778  N   THR A 133     177.554  84.277 112.754  1.00  0.00           N  
ATOM    779  CA  THR A 133     178.517  84.753 111.760  1.00  0.00           C  
ATOM    780  CB  THR A 133     179.536  85.711 112.455  1.00  0.00           C  
ATOM    781  CG2 THR A 133     180.282  85.110 113.650  1.00  0.00           C  
ATOM    782  OG1 THR A 133     180.429  86.232 111.527  1.00  0.00           O  
ATOM    783  C   THR A 133     179.349  83.573 111.094  1.00  0.00           C  
ATOM    784  O   THR A 133     179.645  83.609 109.893  1.00  0.00           O  
ATOM    785  N   SER A 134     179.712  82.544 111.879  1.00  0.00           N  
ATOM    786  CA  SER A 134     180.518  81.405 111.432  1.00  0.00           C  
ATOM    787  CB  SER A 134     181.014  80.565 112.600  1.00  0.00           C  
ATOM    788  OG  SER A 134     179.920  80.251 113.537  1.00  0.00           O  
ATOM    789  C   SER A 134     179.678  80.538 110.461  1.00  0.00           C  
ATOM    790  O   SER A 134     180.327  80.100 109.496  1.00  0.00           O  
ATOM    791  N   ASP A 135     178.356  80.491 110.634  1.00  0.00           N  
ATOM    792  CA  ASP A 135     177.468  79.746 109.700  1.00  0.00           C  
ATOM    793  CB  ASP A 135     176.152  79.418 110.385  1.00  0.00           C  
ATOM    794  CG  ASP A 135     176.306  78.641 111.685  1.00  0.00           C  
ATOM    795  OD1 ASP A 135     175.276  78.326 112.312  1.00  0.00           O  
ATOM    796  OD2 ASP A 135     177.463  78.354 112.058  1.00  0.00           O  
ATOM    797  C   ASP A 135     177.342  80.537 108.391  1.00  0.00           C  
ATOM    798  O   ASP A 135     177.636  79.953 107.326  1.00  0.00           O  
ATOM    799  N   ILE A 136     176.940  81.812 108.429  1.00  0.00           N  
ATOM    800  CA  ILE A 136     176.868  82.544 107.125  1.00  0.00           C  
ATOM    801  CB  ILE A 136     176.395  84.002 107.302  1.00  0.00           C  
ATOM    802  CG2 ILE A 136     174.950  84.038 107.801  1.00  0.00           C  
ATOM    803  CG1 ILE A 136     177.318  84.814 108.205  1.00  0.00           C  
ATOM    804  CD1 ILE A 136     176.845  86.233 108.459  1.00  0.00           C  
ATOM    805  C   ILE A 136     178.233  82.426 106.423  1.00  0.00           C  
ATOM    806  O   ILE A 136     178.235  82.192 105.195  1.00  0.00           O  
ATOM    807  N   THR A 137     179.346  82.440 107.160  1.00  0.00           N  
ATOM    808  CA  THR A 137     180.647  82.246 106.475  1.00  0.00           C  
ATOM    809  CB  THR A 137     181.817  82.374 107.449  1.00  0.00           C  
ATOM    810  CG2 THR A 137     183.109  82.744 106.746  1.00  0.00           C  
ATOM    811  OG1 THR A 137     181.481  83.433 108.337  1.00  0.00           O  
ATOM    812  C   THR A 137     180.654  80.914 105.741  1.00  0.00           C  
ATOM    813  O   THR A 137     181.006  80.914 104.541  1.00  0.00           O  
ATOM    814  N   GLU A 138     180.299  79.801 106.388  1.00  0.00           N  
ATOM    815  CA  GLU A 138     180.402  78.475 105.715  1.00  0.00           C  
ATOM    816  CB  GLU A 138     180.087  77.380 106.732  1.00  0.00           C  
ATOM    817  CG  GLU A 138     180.388  75.976 106.220  1.00  0.00           C  
ATOM    818  CD  GLU A 138     181.830  75.762 105.799  1.00  0.00           C  
ATOM    819  OE1 GLU A 138     182.683  75.613 106.697  1.00  0.00           O  
ATOM    820  OE2 GLU A 138     182.106  75.748 104.581  1.00  0.00           O  
ATOM    821  C   GLU A 138     179.438  78.407 104.523  1.00  0.00           C  
ATOM    822  O   GLU A 138     179.832  77.861 103.477  1.00  0.00           O  
ATOM    823  N   TYR A 139     178.192  78.857 104.703  1.00  0.00           N  
ATOM    824  CA  TYR A 139     177.216  78.900 103.581  1.00  0.00           C  
ATOM    825  CB  TYR A 139     176.133  79.848 104.099  1.00  0.00           C  
ATOM    826  CG  TYR A 139     174.698  79.647 103.633  1.00  0.00           C  
ATOM    827  CD1 TYR A 139     174.353  79.721 102.289  1.00  0.00           C  
ATOM    828  CE1 TYR A 139     173.041  79.556 101.874  1.00  0.00           C  
ATOM    829  CZ  TYR A 139     172.045  79.328 102.806  1.00  0.00           C  
ATOM    830  OH  TYR A 139     170.748  79.165 102.414  1.00  0.00           O  
ATOM    831  CE2 TYR A 139     172.365  79.264 104.149  1.00  0.00           C  
ATOM    832  CD2 TYR A 139     173.678  79.433 104.552  1.00  0.00           C  
ATOM    833  C   TYR A 139     177.926  79.467 102.378  1.00  0.00           C  
ATOM    834  O   TYR A 139     177.982  78.805 101.318  1.00  0.00           O  
ATOM    835  N   LEU A 140     178.454  80.681 102.525  1.00  0.00           N  
ATOM    836  CA  LEU A 140     179.211  81.339 101.485  1.00  0.00           C  
ATOM    837  CB  LEU A 140     179.696  82.783 101.867  1.00  0.00           C  
ATOM    838  CG  LEU A 140     180.474  83.473 100.779  1.00  0.00           C  
ATOM    839  CD1 LEU A 140     179.646  83.582  99.474  1.00  0.00           C  
ATOM    840  CD2 LEU A 140     181.049  84.830 101.102  1.00  0.00           C  
ATOM    841  C   LEU A 140     180.378  80.509 100.961  1.00  0.00           C  
ATOM    842  O   LEU A 140     180.557  80.348  99.752  1.00  0.00           O  
ATOM    843  N   ARG A 141     181.145  79.884 101.856  1.00  0.00           N  
ATOM    844  CA  ARG A 141     182.228  78.981 101.378  1.00  0.00           C  
ATOM    845  CB  ARG A 141     182.970  78.365 102.569  1.00  0.00           C  
ATOM    846  CG  ARG A 141     184.276  79.045 102.948  1.00  0.00           C  
ATOM    847  CD  ARG A 141     184.162  79.772 104.277  1.00  0.00           C  
ATOM    848  NE  ARG A 141     183.739  78.895 105.374  1.00  0.00           N  
ATOM    849  CZ  ARG A 141     184.036  79.107 106.649  1.00  0.00           C  
ATOM    850  NH1 ARG A 141     183.278  78.595 107.602  1.00  0.00           N  
ATOM    851  NH2 ARG A 141     185.092  79.833 106.967  1.00  0.00           N  
ATOM    852  C   ARG A 141     181.627  77.854 100.521  1.00  0.00           C  
ATOM    853  O   ARG A 141     182.112  77.653  99.389  1.00  0.00           O  
ATOM    854  N   LYS A 142     180.624  77.145 101.040  1.00  0.00           N  
ATOM    855  CA  LYS A 142     179.971  76.003 100.342  1.00  0.00           C  
ATOM    856  CB  LYS A 142     179.141  75.136 101.247  1.00  0.00           C  
ATOM    857  CG  LYS A 142     179.869  74.666 102.429  1.00  0.00           C  
ATOM    858  CD  LYS A 142     178.924  73.847 103.247  1.00  0.00           C  
ATOM    859  CE  LYS A 142     179.792  73.091 104.282  1.00  0.00           C  
ATOM    860  NZ  LYS A 142     178.872  72.492 105.278  1.00  0.00           N  
ATOM    861  C   LYS A 142     179.224  76.405  99.042  1.00  0.00           C  
ATOM    862  O   LYS A 142     178.965  75.488  98.211  1.00  0.00           O  
ATOM    863  N   LEU A 143     178.966  77.663  98.783  1.00  0.00           N  
ATOM    864  CA  LEU A 143     178.585  78.186  97.451  1.00  0.00           C  
ATOM    865  CB  LEU A 143     177.520  79.327  97.625  1.00  0.00           C  
ATOM    866  CG  LEU A 143     176.079  78.954  98.045  1.00  0.00           C  
ATOM    867  CD1 LEU A 143     175.164  80.147  98.379  1.00  0.00           C  
ATOM    868  CD2 LEU A 143     175.274  78.108  96.985  1.00  0.00           C  
ATOM    869  C   LEU A 143     179.785  78.666  96.563  1.00  0.00           C  
ATOM    870  O   LEU A 143     179.732  78.544  95.370  1.00  0.00           O  
ATOM    871  N   SER A 144     180.837  79.253  97.160  1.00  0.00           N  
ATOM    872  CA  SER A 144     182.047  79.663  96.521  1.00  0.00           C  
ATOM    873  CB  SER A 144     182.966  80.314  97.525  1.00  0.00           C  
ATOM    874  OG  SER A 144     184.125  80.692  96.886  1.00  0.00           O  
ATOM    875  C   SER A 144     182.839  78.525  95.835  1.00  0.00           C  
ATOM    876  O   SER A 144     183.262  77.631  96.609  1.00  0.00           O  
ATOM    877  N   LYS A 145     183.225  78.645  94.537  1.00  0.00           N  
ATOM    878  CA  LYS A 145     184.026  77.635  93.768  1.00  0.00           C  
ATOM    879  CB  LYS A 145     183.996  78.102  92.294  1.00  0.00           C  
ATOM    880  CG  LYS A 145     182.637  77.946  91.601  1.00  0.00           C  
ATOM    881  CD  LYS A 145     182.598  78.610  90.208  1.00  0.00           C  
ATOM    882  CE  LYS A 145     181.297  78.788  89.492  1.00  0.00           C  
ATOM    883  NZ  LYS A 145     180.616  77.531  89.280  1.00  0.00           N  
ATOM    884  C   LYS A 145     185.514  77.467  94.203  1.00  0.00           C  
ATOM    885  O   LYS A 145     186.204  76.545  93.744  1.00  0.00           O  
ATOM    886  N   THR A 146     185.955  78.405  95.059  1.00  0.00           N  
ATOM    887  CA  THR A 146     187.339  78.558  95.553  1.00  0.00           C  
ATOM    888  CB  THR A 146     188.132  79.440  94.574  1.00  0.00           C  
ATOM    889  CG2 THR A 146     188.464  78.749  93.232  1.00  0.00           C  
ATOM    890  OG1 THR A 146     187.499  80.663  94.291  1.00  0.00           O  
ATOM    891  C   THR A 146     187.457  79.083  97.012  1.00  0.00           C  
ATOM    892  O   THR A 146     188.520  79.288  97.555  1.00  0.00           O  
ATOM    893  N   GLY A 147     186.366  79.275  97.737  1.00  0.00           N  
ATOM    894  CA  GLY A 147     186.389  79.368  99.211  1.00  0.00           C  
ATOM    895  C   GLY A 147     186.151  80.763  99.720  1.00  0.00           C  
ATOM    896  O   GLY A 147     185.595  81.634  99.006  1.00  0.00           O  
ATOM    897  N   VAL A 148     186.527  81.082 100.992  1.00  0.00           N  
ATOM    898  CA  VAL A 148     186.367  82.489 101.500  1.00  0.00           C  
ATOM    899  CB  VAL A 148     185.102  82.751 102.401  1.00  0.00           C  
ATOM    900  CG1 VAL A 148     185.003  84.200 102.952  1.00  0.00           C  
ATOM    901  CG2 VAL A 148     183.824  82.507 101.530  1.00  0.00           C  
ATOM    902  C   VAL A 148     187.669  83.013 102.178  1.00  0.00           C  
ATOM    903  O   VAL A 148     188.037  82.480 103.234  1.00  0.00           O  
ATOM    904  N   PRO A 149     188.393  83.991 101.673  1.00  0.00           N  
ATOM    905  CD  PRO A 149     188.141  84.617 100.404  1.00  0.00           C  
ATOM    906  CG  PRO A 149     189.520  85.124  99.992  1.00  0.00           C  
ATOM    907  CB  PRO A 149     190.105  85.602 101.337  1.00  0.00           C  
ATOM    908  CA  PRO A 149     189.735  84.306 102.171  1.00  0.00           C  
ATOM    909  C   PRO A 149     189.763  84.740 103.649  1.00  0.00           C  
ATOM    910  O   PRO A 149     188.798  85.382 104.087  1.00  0.00           O  
ATOM    911  N   ASP A 150     190.838  84.469 104.393  1.00  0.00           N  
ATOM    912  CA  ASP A 150     190.847  84.835 105.839  1.00  0.00           C  
ATOM    913  CB  ASP A 150     192.151  84.427 106.501  1.00  0.00           C  
ATOM    914  CG  ASP A 150     193.354  84.361 105.571  1.00  0.00           C  
ATOM    915  OD1 ASP A 150     194.118  83.379 105.670  1.00  0.00           O  
ATOM    916  OD2 ASP A 150     193.512  85.291 104.752  1.00  0.00           O  
ATOM    917  C   ASP A 150     190.573  86.337 105.981  1.00  0.00           C  
ATOM    918  O   ASP A 150     189.646  86.695 106.730  1.00  0.00           O  
ATOM    919  N   GLY A 151     191.375  87.186 105.335  1.00  0.00           N  
ATOM    920  CA  GLY A 151     191.173  88.648 105.327  1.00  0.00           C  
ATOM    921  C   GLY A 151     189.624  89.029 105.188  1.00  0.00           C  
ATOM    922  O   GLY A 151     189.173  89.823 105.985  1.00  0.00           O  
ATOM    923  N   ILE A 152     188.879  88.303 104.348  1.00  0.00           N  
ATOM    924  CA  ILE A 152     187.402  88.534 104.251  1.00  0.00           C  
ATOM    925  CB  ILE A 152     186.830  87.852 102.995  1.00  0.00           C  
ATOM    926  CG2 ILE A 152     185.303  87.899 102.993  1.00  0.00           C  
ATOM    927  CG1 ILE A 152     187.411  88.457 101.721  1.00  0.00           C  
ATOM    928  CD1 ILE A 152     187.080  89.926 101.537  1.00  0.00           C  
ATOM    929  C   ILE A 152     186.743  88.014 105.539  1.00  0.00           C  
ATOM    930  O   ILE A 152     185.931  88.758 106.122  1.00  0.00           O  
ATOM    931  N   MET A 153     187.054  86.771 105.916  1.00  0.00           N  
ATOM    932  CA  MET A 153     186.505  86.209 107.174  1.00  0.00           C  
ATOM    933  CB  MET A 153     187.240  84.926 107.574  1.00  0.00           C  
ATOM    934  CG  MET A 153     186.368  83.692 107.594  1.00  0.00           C  
ATOM    935  SD  MET A 153     186.744  82.561 106.240  1.00  0.00           S  
ATOM    936  CE  MET A 153     188.420  82.082 106.678  1.00  0.00           C  
ATOM    937  C   MET A 153     186.681  87.259 108.278  1.00  0.00           C  
ATOM    938  O   MET A 153     185.707  87.497 109.023  1.00  0.00           O  
ATOM    939  N   GLN A 154     187.878  87.830 108.409  1.00  0.00           N  
ATOM    940  CA  GLN A 154     188.118  88.859 109.452  1.00  0.00           C  
ATOM    941  CB  GLN A 154     189.526  89.435 109.300  1.00  0.00           C  
ATOM    942  CG  GLN A 154     189.746  90.758 110.026  1.00  0.00           C  
ATOM    943  CD  GLN A 154     189.549  91.969 109.141  1.00  0.00           C  
ATOM    944  OE1 GLN A 154     190.021  92.018 108.000  1.00  0.00           O  
ATOM    945  NE2 GLN A 154     188.830  92.955 109.656  1.00  0.00           N  
ATOM    946  C   GLN A 154     187.046  89.947 109.313  1.00  0.00           C  
ATOM    947  O   GLN A 154     186.413  90.295 110.334  1.00  0.00           O  
ATOM    948  N   PHE A 155     186.828  90.448 108.094  1.00  0.00           N  
ATOM    949  CA  PHE A 155     185.837  91.537 107.860  1.00  0.00           C  
ATOM    950  CB  PHE A 155     185.892  91.835 106.359  1.00  0.00           C  
ATOM    951  CG  PHE A 155     185.042  92.992 105.855  1.00  0.00           C  
ATOM    952  CD1 PHE A 155     183.988  92.771 104.977  1.00  0.00           C  
ATOM    953  CE1 PHE A 155     183.224  93.827 104.509  1.00  0.00           C  
ATOM    954  CZ  PHE A 155     183.503  95.113 104.907  1.00  0.00           C  
ATOM    955  CE2 PHE A 155     184.548  95.351 105.767  1.00  0.00           C  
ATOM    956  CD2 PHE A 155     185.317  94.299 106.239  1.00  0.00           C  
ATOM    957  C   PHE A 155     184.466  91.104 108.369  1.00  0.00           C  
ATOM    958  O   PHE A 155     183.866  91.853 109.171  1.00  0.00           O  
ATOM    959  N   ILE A 156     183.970  89.948 107.933  1.00  0.00           N  
ATOM    960  CA  ILE A 156     182.613  89.499 108.364  1.00  0.00           C  
ATOM    961  CB  ILE A 156     182.286  88.134 107.734  1.00  0.00           C  
ATOM    962  CG2 ILE A 156     180.887  87.659 108.131  1.00  0.00           C  
ATOM    963  CG1 ILE A 156     182.472  88.153 106.217  1.00  0.00           C  
ATOM    964  CD1 ILE A 156     182.788  86.794 105.620  1.00  0.00           C  
ATOM    965  C   ILE A 156     182.600  89.413 109.898  1.00  0.00           C  
ATOM    966  O   ILE A 156     181.640  89.925 110.506  1.00  0.00           O  
ATOM    967  N   LYS A 157     183.652  88.853 110.495  1.00  0.00           N  
ATOM    968  CA  LYS A 157     183.717  88.595 111.977  1.00  0.00           C  
ATOM    969  CB  LYS A 157     184.908  87.628 112.302  1.00  0.00           C  
ATOM    970  CG  LYS A 157     184.900  87.043 113.757  1.00  0.00           C  
ATOM    971  CD  LYS A 157     183.713  86.161 114.122  1.00  0.00           C  
ATOM    972  CE  LYS A 157     183.968  85.821 115.593  1.00  0.00           C  
ATOM    973  NZ  LYS A 157     182.989  84.804 116.113  1.00  0.00           N  
ATOM    974  C   LYS A 157     183.736  89.891 112.814  1.00  0.00           C  
ATOM    975  O   LYS A 157     183.031  89.958 113.858  1.00  0.00           O  
ATOM    976  N   LEU A 158     184.414  90.954 112.278  1.00  0.00           N  
ATOM    977  CA  LEU A 158     184.223  92.365 112.772  1.00  0.00           C  
ATOM    978  CB  LEU A 158     185.425  93.178 112.174  1.00  0.00           C  
ATOM    979  CG  LEU A 158     185.218  94.711 112.281  1.00  0.00           C  
ATOM    980  CD1 LEU A 158     185.032  95.163 113.714  1.00  0.00           C  
ATOM    981  CD2 LEU A 158     186.419  95.445 111.617  1.00  0.00           C  
ATOM    982  C   LEU A 158     182.771  92.860 112.501  1.00  0.00           C  
ATOM    983  O   LEU A 158     182.076  92.969 113.526  1.00  0.00           O  
ATOM    984  N   CYS A 159     182.282  93.089 111.246  1.00  0.00           N  
ATOM    985  CA  CYS A 159     181.076  93.865 111.048  1.00  0.00           C  
ATOM    986  CB  CYS A 159     181.006  94.352 109.603  1.00  0.00           C  
ATOM    987  SG  CYS A 159     182.536  94.917 108.758  1.00  0.00           S  
ATOM    988  C   CYS A 159     179.738  93.141 111.359  1.00  0.00           C  
ATOM    989  O   CYS A 159     178.728  93.795 111.516  1.00  0.00           O  
ATOM    990  N   THR A 160     179.786  91.825 111.505  1.00  0.00           N  
ATOM    991  CA  THR A 160     178.668  91.079 112.149  1.00  0.00           C  
ATOM    992  CB  THR A 160     178.539  89.653 111.605  1.00  0.00           C  
ATOM    993  CG2 THR A 160     178.030  89.691 110.204  1.00  0.00           C  
ATOM    994  OG1 THR A 160     179.727  88.910 111.799  1.00  0.00           O  
ATOM    995  C   THR A 160     178.739  91.024 113.688  1.00  0.00           C  
ATOM    996  O   THR A 160     177.692  90.991 114.288  1.00  0.00           O  
ATOM    997  N   VAL A 161     179.891  91.044 114.394  1.00  0.00           N  
ATOM    998  CA  VAL A 161     179.963  90.873 115.870  1.00  0.00           C  
ATOM    999  CB  VAL A 161     181.215  90.058 116.330  1.00  0.00           C  
ATOM   1000  CG1 VAL A 161     181.480  90.171 117.804  1.00  0.00           C  
ATOM   1001  CG2 VAL A 161     180.967  88.605 115.914  1.00  0.00           C  
ATOM   1002  C   VAL A 161     179.871  92.276 116.562  1.00  0.00           C  
ATOM   1003  O   VAL A 161     179.115  92.424 117.593  1.00  0.00           O  
ATOM   1004  N   SER A 162     180.562  93.315 116.043  1.00  0.00           N  
ATOM   1005  CA  SER A 162     180.557  94.698 116.650  1.00  0.00           C  
ATOM   1006  CB  SER A 162     181.693  95.586 116.027  1.00  0.00           C  
ATOM   1007  OG  SER A 162     181.561  95.665 114.635  1.00  0.00           O  
ATOM   1008  C   SER A 162     179.216  95.398 116.543  1.00  0.00           C  
ATOM   1009  O   SER A 162     178.958  96.335 117.244  1.00  0.00           O  
ATOM   1010  N   TYR A 163     178.406  94.993 115.565  1.00  0.00           N  
ATOM   1011  CA  TYR A 163     177.145  95.743 115.318  1.00  0.00           C  
ATOM   1012  CB  TYR A 163     176.812  95.673 113.826  1.00  0.00           C  
ATOM   1013  CG  TYR A 163     175.737  96.653 113.379  1.00  0.00           C  
ATOM   1014  CD1 TYR A 163     175.937  98.025 113.468  1.00  0.00           C  
ATOM   1015  CE1 TYR A 163     174.965  98.922 113.062  1.00  0.00           C  
ATOM   1016  CZ  TYR A 163     173.767  98.455 112.553  1.00  0.00           C  
ATOM   1017  OH  TYR A 163     172.804  99.334 112.150  1.00  0.00           O  
ATOM   1018  CE2 TYR A 163     173.544  97.093 112.462  1.00  0.00           C  
ATOM   1019  CD2 TYR A 163     174.524  96.205 112.872  1.00  0.00           C  
ATOM   1020  C   TYR A 163     176.001  95.178 116.131  1.00  0.00           C  
ATOM   1021  O   TYR A 163     175.971  93.954 116.382  1.00  0.00           O  
ATOM   1022  N   GLY A 164     175.075  96.048 116.544  1.00  0.00           N  
ATOM   1023  CA  GLY A 164     173.902  95.567 117.225  1.00  0.00           C  
ATOM   1024  C   GLY A 164     174.137  95.144 118.718  1.00  0.00           C  
ATOM   1025  O   GLY A 164     173.387  94.370 119.225  1.00  0.00           O  
ATOM   1026  N   LYS A 165     175.342  95.512 119.221  1.00  0.00           N  
ATOM   1027  CA  LYS A 165     175.638  95.348 120.641  1.00  0.00           C  
ATOM   1028  CB  LYS A 165     177.160  95.290 120.863  1.00  0.00           C  
ATOM   1029  CG  LYS A 165     177.862  94.263 120.049  1.00  0.00           C  
ATOM   1030  CD  LYS A 165     179.250  94.006 120.635  1.00  0.00           C  
ATOM   1031  CE  LYS A 165     180.151  95.264 120.735  1.00  0.00           C  
ATOM   1032  NZ  LYS A 165     181.465  94.954 121.300  1.00  0.00           N  
ATOM   1033  C   LYS A 165     175.078  96.496 121.415  1.00  0.00           C  
ATOM   1034  O   LYS A 165     174.963  96.419 122.611  1.00  0.00           O  
ATOM   1035  N   VAL A 166     174.666  97.540 120.665  1.00  0.00           N  
ATOM   1036  CA  VAL A 166     174.112  98.781 121.291  1.00  0.00           C  
ATOM   1037  CB  VAL A 166     175.268  99.677 121.788  1.00  0.00           C  
ATOM   1038  CG1 VAL A 166     176.235 100.056 120.672  1.00  0.00           C  
ATOM   1039  CG2 VAL A 166     174.769 100.914 122.526  1.00  0.00           C  
ATOM   1040  C   VAL A 166     173.170  99.553 120.343  1.00  0.00           C  
ATOM   1041  O   VAL A 166     173.472  99.603 119.129  1.00  0.00           O  
ATOM   1042  N   LYS A 167     172.064 100.104 120.855  1.00  0.00           N  
ATOM   1043  CA  LYS A 167     171.092 100.925 120.177  1.00  0.00           C  
ATOM   1044  CB  LYS A 167     169.943  99.999 119.625  1.00  0.00           C  
ATOM   1045  CG  LYS A 167     169.129  99.365 120.773  1.00  0.00           C  
ATOM   1046  CD  LYS A 167     167.802  98.836 120.267  1.00  0.00           C  
ATOM   1047  CE  LYS A 167     167.295  97.776 121.200  1.00  0.00           C  
ATOM   1048  NZ  LYS A 167     165.960  97.300 120.759  1.00  0.00           N  
ATOM   1049  C   LYS A 167     170.683 102.091 121.038  1.00  0.00           C  
ATOM   1050  O   LYS A 167     171.016 102.187 122.207  1.00  0.00           O  
ATOM   1051  N   LEU A 168     169.741 102.863 120.524  1.00  0.00           N  
ATOM   1052  CA  LEU A 168     168.956 103.892 121.277  1.00  0.00           C  
ATOM   1053  CB  LEU A 168     169.186 105.296 120.598  1.00  0.00           C  
ATOM   1054  CG  LEU A 168     170.427 106.172 120.896  1.00  0.00           C  
ATOM   1055  CD1 LEU A 168     171.759 105.431 120.718  1.00  0.00           C  
ATOM   1056  CD2 LEU A 168     170.293 107.425 120.054  1.00  0.00           C  
ATOM   1057  C   LEU A 168     167.506 103.482 121.410  1.00  0.00           C  
ATOM   1058  O   LEU A 168     167.066 102.652 120.657  1.00  0.00           O  
ATOM   1059  N   VAL A 169     166.810 104.015 122.395  1.00  0.00           N  
ATOM   1060  CA  VAL A 169     165.418 103.548 122.763  1.00  0.00           C  
ATOM   1061  CB  VAL A 169     165.487 102.350 123.750  1.00  0.00           C  
ATOM   1062  CG1 VAL A 169     164.249 102.192 124.552  1.00  0.00           C  
ATOM   1063  CG2 VAL A 169     166.035 101.038 123.194  1.00  0.00           C  
ATOM   1064  C   VAL A 169     164.608 104.767 123.266  1.00  0.00           C  
ATOM   1065  O   VAL A 169     165.096 105.582 124.029  1.00  0.00           O  
ATOM   1066  N   LEU A 170     163.287 104.722 122.995  1.00  0.00           N  
ATOM   1067  CA  LEU A 170     162.368 105.814 123.426  1.00  0.00           C  
ATOM   1068  CB  LEU A 170     161.861 106.519 122.169  1.00  0.00           C  
ATOM   1069  CG  LEU A 170     161.364 107.955 122.361  1.00  0.00           C  
ATOM   1070  CD1 LEU A 170     162.535 108.886 122.614  1.00  0.00           C  
ATOM   1071  CD2 LEU A 170     160.566 108.409 121.150  1.00  0.00           C  
ATOM   1072  C   LEU A 170     161.189 105.318 124.300  1.00  0.00           C  
ATOM   1073  O   LEU A 170     160.424 104.465 123.800  1.00  0.00           O  
ATOM   1074  N   LYS A 171     161.038 105.823 125.531  1.00  0.00           N  
ATOM   1075  CA  LYS A 171     159.916 105.554 126.510  1.00  0.00           C  
ATOM   1076  CB  LYS A 171     160.103 104.126 127.149  1.00  0.00           C  
ATOM   1077  CG  LYS A 171     161.437 103.996 127.910  1.00  0.00           C  
ATOM   1078  CD  LYS A 171     161.756 102.555 128.476  1.00  0.00           C  
ATOM   1079  CE  LYS A 171     163.050 102.544 129.365  1.00  0.00           C  
ATOM   1080  NZ  LYS A 171     163.217 101.371 130.183  1.00  0.00           N  
ATOM   1081  C   LYS A 171     159.925 106.712 127.476  1.00  0.00           C  
ATOM   1082  O   LYS A 171     160.982 107.317 127.753  1.00  0.00           O  
ATOM   1083  N   HIS A 172     158.823 107.112 128.145  1.00  0.00           N  
ATOM   1084  CA  HIS A 172     158.872 108.148 129.236  1.00  0.00           C  
ATOM   1085  CB  HIS A 172     159.595 107.537 130.408  1.00  0.00           C  
ATOM   1086  CG  HIS A 172     159.364 108.069 131.828  1.00  0.00           C  
ATOM   1087  ND1 HIS A 172     159.997 107.594 132.969  1.00  0.00           N  
ATOM   1088  CE1 HIS A 172     159.624 108.379 133.966  1.00  0.00           C  
ATOM   1089  NE2 HIS A 172     158.781 109.290 133.522  1.00  0.00           N  
ATOM   1090  CD2 HIS A 172     158.564 109.086 132.184  1.00  0.00           C  
ATOM   1091  C   HIS A 172     159.431 109.536 128.845  1.00  0.00           C  
ATOM   1092  O   HIS A 172     160.184 110.169 129.539  1.00  0.00           O  
ATOM   1093  N   ASN A 173     159.149 109.973 127.631  1.00  0.00           N  
ATOM   1094  CA  ASN A 173     159.503 111.248 126.959  1.00  0.00           C  
ATOM   1095  CB  ASN A 173     158.526 112.394 127.407  1.00  0.00           C  
ATOM   1096  CG  ASN A 173     158.454 113.586 126.463  1.00  0.00           C  
ATOM   1097  OD1 ASN A 173     158.668 114.705 126.899  1.00  0.00           O  
ATOM   1098  ND2 ASN A 173     158.192 113.367 125.196  1.00  0.00           N  
ATOM   1099  C   ASN A 173     160.973 111.695 126.937  1.00  0.00           C  
ATOM   1100  O   ASN A 173     161.353 112.883 126.847  1.00  0.00           O  
ATOM   1101  N   ARG A 174     161.799 110.662 127.137  1.00  0.00           N  
ATOM   1102  CA  ARG A 174     163.262 110.880 127.135  1.00  0.00           C  
ATOM   1103  CB  ARG A 174     163.792 111.097 128.559  1.00  0.00           C  
ATOM   1104  CG  ARG A 174     164.277 109.859 129.297  1.00  0.00           C  
ATOM   1105  CD  ARG A 174     163.383 109.533 130.481  1.00  0.00           C  
ATOM   1106  NE  ARG A 174     162.632 110.698 130.962  1.00  0.00           N  
ATOM   1107  CZ  ARG A 174     162.208 110.846 132.209  1.00  0.00           C  
ATOM   1108  NH1 ARG A 174     163.081 111.023 133.185  1.00  0.00           N  
ATOM   1109  NH2 ARG A 174     160.915 110.817 132.476  1.00  0.00           N  
ATOM   1110  C   ARG A 174     163.898 109.673 126.431  1.00  0.00           C  
ATOM   1111  O   ARG A 174     163.290 108.579 126.450  1.00  0.00           O  
ATOM   1112  N   TYR A 175     165.055 109.869 125.821  1.00  0.00           N  
ATOM   1113  CA  TYR A 175     165.800 108.848 125.072  1.00  0.00           C  
ATOM   1114  CB  TYR A 175     166.626 109.573 124.008  1.00  0.00           C  
ATOM   1115  CG  TYR A 175     166.425 109.097 122.576  1.00  0.00           C  
ATOM   1116  CD1 TYR A 175     166.165 110.000 121.553  1.00  0.00           C  
ATOM   1117  CE1 TYR A 175     165.985 109.576 120.247  1.00  0.00           C  
ATOM   1118  CZ  TYR A 175     166.066 108.229 119.945  1.00  0.00           C  
ATOM   1119  OH  TYR A 175     165.889 107.807 118.659  1.00  0.00           O  
ATOM   1120  CE2 TYR A 175     166.323 107.313 120.948  1.00  0.00           C  
ATOM   1121  CD2 TYR A 175     166.507 107.750 122.249  1.00  0.00           C  
ATOM   1122  C   TYR A 175     166.730 108.135 126.022  1.00  0.00           C  
ATOM   1123  O   TYR A 175     167.245 108.773 126.965  1.00  0.00           O  
ATOM   1124  N   PHE A 176     166.987 106.852 125.762  1.00  0.00           N  
ATOM   1125  CA  PHE A 176     167.865 106.056 126.656  1.00  0.00           C  
ATOM   1126  CB  PHE A 176     167.091 104.988 127.429  1.00  0.00           C  
ATOM   1127  CG  PHE A 176     166.075 105.447 128.463  1.00  0.00           C  
ATOM   1128  CD1 PHE A 176     166.374 105.400 129.819  1.00  0.00           C  
ATOM   1129  CE1 PHE A 176     165.445 105.802 130.764  1.00  0.00           C  
ATOM   1130  CZ  PHE A 176     164.202 106.233 130.369  1.00  0.00           C  
ATOM   1131  CE2 PHE A 176     163.885 106.276 129.032  1.00  0.00           C  
ATOM   1132  CD2 PHE A 176     164.810 105.878 128.082  1.00  0.00           C  
ATOM   1133  C   PHE A 176     168.824 105.220 125.841  1.00  0.00           C  
ATOM   1134  O   PHE A 176     168.348 104.387 125.037  1.00  0.00           O  
ATOM   1135  N   VAL A 177     170.130 105.333 126.097  1.00  0.00           N  
ATOM   1136  CA  VAL A 177     171.111 104.453 125.387  1.00  0.00           C  
ATOM   1137  CB  VAL A 177     172.546 105.012 125.450  1.00  0.00           C  
ATOM   1138  CG1 VAL A 177     173.564 104.025 124.892  1.00  0.00           C  
ATOM   1139  CG2 VAL A 177     172.654 106.352 124.734  1.00  0.00           C  
ATOM   1140  C   VAL A 177     171.035 103.032 125.973  1.00  0.00           C  
ATOM   1141  O   VAL A 177     171.365 102.876 127.168  1.00  0.00           O  
ATOM   1142  N   GLU A 178     170.628 102.047 125.165  1.00  0.00           N  
ATOM   1143  CA  GLU A 178     170.515 100.643 125.611  1.00  0.00           C  
ATOM   1144  CB  GLU A 178     169.061 100.181 125.387  1.00  0.00           C  
ATOM   1145  CG  GLU A 178     168.614  98.843 126.008  1.00  0.00           C  
ATOM   1146  CD  GLU A 178     167.209  98.484 125.677  1.00  0.00           C  
ATOM   1147  OE1 GLU A 178     166.988  97.647 124.782  1.00  0.00           O  
ATOM   1148  OE2 GLU A 178     166.337  99.039 126.361  1.00  0.00           O  
ATOM   1149  C   GLU A 178     171.508  99.668 124.924  1.00  0.00           C  
ATOM   1150  O   GLU A 178     171.598  99.549 123.682  1.00  0.00           O  
ATOM   1151  N   SER A 179     172.167  98.915 125.696  1.00  0.00           N  
ATOM   1152  CA  SER A 179     173.053  97.839 125.192  1.00  0.00           C  
ATOM   1153  CB  SER A 179     174.493  98.274 125.494  1.00  0.00           C  
ATOM   1154  OG  SER A 179     175.492  97.294 125.287  1.00  0.00           O  
ATOM   1155  C   SER A 179     172.733  96.451 125.764  1.00  0.00           C  
ATOM   1156  O   SER A 179     172.269  96.375 126.920  1.00  0.00           O  
ATOM   1157  N   CYS A 180     173.155  95.399 125.082  1.00  0.00           N  
ATOM   1158  CA  CYS A 180     172.843  93.986 125.396  1.00  0.00           C  
ATOM   1159  CB  CYS A 180     172.628  93.143 124.080  1.00  0.00           C  
ATOM   1160  SG  CYS A 180     174.231  92.949 123.209  1.00  0.00           S  
ATOM   1161  C   CYS A 180     173.836  93.364 126.426  1.00  0.00           C  
ATOM   1162  O   CYS A 180     173.735  92.123 126.697  1.00  0.00           O  
ATOM   1163  N   HIS A 181     174.734  94.153 127.043  1.00  0.00           N  
ATOM   1164  CA  HIS A 181     175.845  93.607 127.833  1.00  0.00           C  
ATOM   1165  CB  HIS A 181     176.879  92.831 126.969  1.00  0.00           C  
ATOM   1166  CG  HIS A 181     177.826  91.883 127.724  1.00  0.00           C  
ATOM   1167  ND1 HIS A 181     178.916  92.263 128.541  1.00  0.00           N  
ATOM   1168  CE1 HIS A 181     179.243  91.153 129.273  1.00  0.00           C  
ATOM   1169  NE2 HIS A 181     178.444  90.145 129.031  1.00  0.00           N  
ATOM   1170  CD2 HIS A 181     177.505  90.568 128.032  1.00  0.00           C  
ATOM   1171  C   HIS A 181     176.486  94.632 128.785  1.00  0.00           C  
ATOM   1172  O   HIS A 181     176.938  95.698 128.374  1.00  0.00           O  
ATOM   1173  N   PRO A 182     177.368  93.797 130.965  1.00  0.00           N  
ATOM   1174  CD  PRO A 182     177.372  92.594 131.775  1.00  0.00           C  
ATOM   1175  CG  PRO A 182     177.231  93.156 133.175  1.00  0.00           C  
ATOM   1176  CB  PRO A 182     178.054  94.422 133.148  1.00  0.00           C  
ATOM   1177  CA  PRO A 182     177.920  94.928 131.702  1.00  0.00           C  
ATOM   1178  C   PRO A 182     179.263  95.333 131.112  1.00  0.00           C  
ATOM   1179  O   PRO A 182     179.934  96.215 131.682  1.00  0.00           O  
ATOM   1180  N   ASP A 183     179.685  94.673 130.016  1.00  0.00           N  
ATOM   1181  CA  ASP A 183     181.037  94.912 129.416  1.00  0.00           C  
ATOM   1182  CB  ASP A 183     181.786  93.606 129.202  1.00  0.00           C  
ATOM   1183  CG  ASP A 183     181.762  92.652 130.387  1.00  0.00           C  
ATOM   1184  OD1 ASP A 183     181.681  93.143 131.533  1.00  0.00           O  
ATOM   1185  OD2 ASP A 183     181.815  91.427 130.154  1.00  0.00           O  
ATOM   1186  C   ASP A 183     180.934  95.755 128.138  1.00  0.00           C  
ATOM   1187  O   ASP A 183     181.927  96.419 127.793  1.00  0.00           O  
ATOM   1188  N   VAL A 184     179.859  95.620 127.369  1.00  0.00           N  
ATOM   1189  CA  VAL A 184     179.625  96.578 126.219  1.00  0.00           C  
ATOM   1190  CB  VAL A 184     178.533  96.194 125.201  1.00  0.00           C  
ATOM   1191  CG1 VAL A 184     178.256  97.313 124.223  1.00  0.00           C  
ATOM   1192  CG2 VAL A 184     178.943  94.952 124.393  1.00  0.00           C  
ATOM   1193  C   VAL A 184     179.333  98.042 126.736  1.00  0.00           C  
ATOM   1194  O   VAL A 184     180.138  98.960 126.502  1.00  0.00           O  
ATOM   1195  N   ILE A 185     178.236  98.195 127.485  1.00  0.00           N  
ATOM   1196  CA  ILE A 185     177.813  99.544 127.984  1.00  0.00           C  
ATOM   1197  CB  ILE A 185     176.607  99.396 128.938  1.00  0.00           C  
ATOM   1198  CG2 ILE A 185     176.953  98.564 130.176  1.00  0.00           C  
ATOM   1199  CG1 ILE A 185     175.997 100.747 129.311  1.00  0.00           C  
ATOM   1200  CD1 ILE A 185     174.479 100.735 129.362  1.00  0.00           C  
ATOM   1201  C   ILE A 185     179.000 100.305 128.610  1.00  0.00           C  
ATOM   1202  O   ILE A 185     179.200 101.479 128.224  1.00  0.00           O  
ATOM   1203  N   GLN A 186     179.635  99.712 129.637  1.00  0.00           N  
ATOM   1204  CA  GLN A 186     180.718 100.373 130.419  1.00  0.00           C  
ATOM   1205  CB  GLN A 186     182.066  99.731 130.092  1.00  0.00           C  
ATOM   1206  CG  GLN A 186     182.382  98.505 130.941  1.00  0.00           C  
ATOM   1207  CD  GLN A 186     183.392  97.580 130.299  1.00  0.00           C  
ATOM   1208  OE1 GLN A 186     183.775  96.550 130.864  1.00  0.00           O  
ATOM   1209  NE2 GLN A 186     183.829  97.938 129.100  1.00  0.00           N  
ATOM   1210  C   GLN A 186     180.721 101.886 130.150  1.00  0.00           C  
ATOM   1211  O   GLN A 186     181.796 102.394 129.759  1.00  0.00           O  
ATOM   1212  N   HIS A 187     181.990 100.642 127.882  1.00  0.00           N  
ATOM   1213  CA  HIS A 187     182.997 101.160 126.961  1.00  0.00           C  
ATOM   1214  CB  HIS A 187     182.963 100.201 125.804  1.00  0.00           C  
ATOM   1215  CG  HIS A 187     184.149 100.271 124.850  1.00  0.00           C  
ATOM   1216  ND1 HIS A 187     185.419  99.902 125.221  1.00  0.00           N  
ATOM   1217  CE1 HIS A 187     186.221  99.993 124.134  1.00  0.00           C  
ATOM   1218  NE2 HIS A 187     185.475 100.457 123.063  1.00  0.00           N  
ATOM   1219  CD2 HIS A 187     184.183 100.628 123.534  1.00  0.00           C  
ATOM   1220  C   HIS A 187     182.778 102.634 126.521  1.00  0.00           C  
ATOM   1221  O   HIS A 187     183.689 103.429 126.145  1.00  0.00           O  
ATOM   1222  N   LEU A 188     181.489 103.036 126.512  1.00  0.00           N  
ATOM   1223  CA  LEU A 188     181.020 104.410 126.330  1.00  0.00           C  
ATOM   1224  CB  LEU A 188     179.515 104.389 125.888  1.00  0.00           C  
ATOM   1225  CG  LEU A 188     179.135 103.525 124.628  1.00  0.00           C  
ATOM   1226  CD1 LEU A 188     179.361 101.980 124.734  1.00  0.00           C  
ATOM   1227  CD2 LEU A 188     177.669 103.774 124.448  1.00  0.00           C  
ATOM   1228  C   LEU A 188     181.148 105.215 127.655  1.00  0.00           C  
ATOM   1229  O   LEU A 188     181.652 106.312 127.612  1.00  0.00           O  
ATOM   1230  N   LEU A 189     180.651 104.705 128.810  1.00  0.00           N  
ATOM   1231  CA  LEU A 189     180.592 105.487 130.074  1.00  0.00           C  
ATOM   1232  CB  LEU A 189     179.807 104.774 131.199  1.00  0.00           C  
ATOM   1233  CG  LEU A 189     178.311 104.753 130.802  1.00  0.00           C  
ATOM   1234  CD1 LEU A 189     177.563 103.605 131.408  1.00  0.00           C  
ATOM   1235  CD2 LEU A 189     177.613 106.074 131.257  1.00  0.00           C  
ATOM   1236  C   LEU A 189     181.938 105.996 130.614  1.00  0.00           C  
ATOM   1237  O   LEU A 189     181.971 106.841 131.502  1.00  0.00           O  
ATOM   1238  N   GLN A 190     183.072 105.578 130.030  1.00  0.00           N  
ATOM   1239  CA  GLN A 190     184.406 106.105 130.459  1.00  0.00           C  
ATOM   1240  CB  GLN A 190     185.470 105.035 130.224  1.00  0.00           C  
ATOM   1241  CG  GLN A 190     185.321 104.306 128.893  1.00  0.00           C  
ATOM   1242  CD  GLN A 190     185.910 105.069 127.726  1.00  0.00           C  
ATOM   1243  OE1 GLN A 190     187.126 105.265 127.632  1.00  0.00           O  
ATOM   1244  NE2 GLN A 190     185.046 105.518 126.827  1.00  0.00           N  
ATOM   1245  C   GLN A 190     184.746 107.380 129.674  1.00  0.00           C  
ATOM   1246  O   GLN A 190     185.840 107.937 129.908  1.00  0.00           O  
ATOM   1247  N   ASP A 191     183.778 107.850 128.879  1.00  0.00           N  
ATOM   1248  CA  ASP A 191     183.992 109.029 128.000  1.00  0.00           C  
ATOM   1249  CB  ASP A 191     183.431 108.735 126.618  1.00  0.00           C  
ATOM   1250  CG  ASP A 191     183.578 109.830 125.574  1.00  0.00           C  
ATOM   1251  OD1 ASP A 191     182.581 110.532 125.324  1.00  0.00           O  
ATOM   1252  OD2 ASP A 191     184.682 109.953 125.008  1.00  0.00           O  
ATOM   1253  C   ASP A 191     183.380 110.291 128.610  1.00  0.00           C  
ATOM   1254  O   ASP A 191     182.276 110.201 129.189  1.00  0.00           O  
ATOM   1255  N   PRO A 192     184.036 111.462 128.480  1.00  0.00           N  
ATOM   1256  CD  PRO A 192     185.297 111.661 127.760  1.00  0.00           C  
ATOM   1257  CG  PRO A 192     185.927 112.957 128.386  1.00  0.00           C  
ATOM   1258  CB  PRO A 192     184.646 113.781 128.626  1.00  0.00           C  
ATOM   1259  CA  PRO A 192     183.556 112.714 128.962  1.00  0.00           C  
ATOM   1260  C   PRO A 192     182.195 113.165 128.312  1.00  0.00           C  
ATOM   1261  O   PRO A 192     181.316 113.656 129.045  1.00  0.00           O  
ATOM   1262  N   VAL A 193     182.079 113.028 126.970  1.00  0.00           N  
ATOM   1263  CA  VAL A 193     180.905 113.370 126.140  1.00  0.00           C  
ATOM   1264  CB  VAL A 193     181.231 113.311 124.628  1.00  0.00           C  
ATOM   1265  CG1 VAL A 193     180.147 113.948 123.789  1.00  0.00           C  
ATOM   1266  CG2 VAL A 193     182.556 113.949 124.305  1.00  0.00           C  
ATOM   1267  C   VAL A 193     179.766 112.487 126.620  1.00  0.00           C  
ATOM   1268  O   VAL A 193     178.669 112.970 126.838  1.00  0.00           O  
ATOM   1269  N   ILE A 194     180.000 111.186 126.792  1.00  0.00           N  
ATOM   1270  CA  ILE A 194     178.861 110.301 127.189  1.00  0.00           C  
ATOM   1271  CB  ILE A 194     179.294 108.825 127.165  1.00  0.00           C  
ATOM   1272  CG2 ILE A 194     178.132 107.903 127.531  1.00  0.00           C  
ATOM   1273  CG1 ILE A 194     179.914 108.452 125.818  1.00  0.00           C  
ATOM   1274  CD1 ILE A 194     178.917 107.971 124.781  1.00  0.00           C  
ATOM   1275  C   ILE A 194     178.388 110.747 128.583  1.00  0.00           C  
ATOM   1276  O   ILE A 194     177.178 111.012 128.741  1.00  0.00           O  
ATOM   1277  N   ARG A 195     179.327 110.885 129.520  1.00  0.00           N  
ATOM   1278  CA  ARG A 195     178.972 111.317 130.895  1.00  0.00           C  
ATOM   1279  CB  ARG A 195     180.251 111.473 131.725  1.00  0.00           C  
ATOM   1280  CG  ARG A 195     180.815 110.118 132.128  1.00  0.00           C  
ATOM   1281  CD  ARG A 195     182.168 110.222 132.808  1.00  0.00           C  
ATOM   1282  NE  ARG A 195     183.283 109.964 131.892  1.00  0.00           N  
ATOM   1283  CZ  ARG A 195     184.379 110.709 131.833  1.00  0.00           C  
ATOM   1284  NH1 ARG A 195     185.491 110.215 131.322  1.00  0.00           N  
ATOM   1285  NH2 ARG A 195     184.355 111.951 132.282  1.00  0.00           N  
ATOM   1286  C   ARG A 195     178.141 112.610 130.833  1.00  0.00           C  
ATOM   1287  O   ARG A 195     177.113 112.675 131.542  1.00  0.00           O  
ATOM   1288  N   GLU A 196     178.545 113.643 130.096  1.00  0.00           N  
ATOM   1289  CA  GLU A 196     177.700 114.870 130.129  1.00  0.00           C  
ATOM   1290  CB  GLU A 196     178.353 115.985 129.313  1.00  0.00           C  
ATOM   1291  CG  GLU A 196     177.694 117.347 129.512  1.00  0.00           C  
ATOM   1292  CD  GLU A 196     177.194 117.631 130.917  1.00  0.00           C  
ATOM   1293  OE1 GLU A 196     178.035 117.755 131.833  1.00  0.00           O  
ATOM   1294  OE2 GLU A 196     175.963 117.737 131.094  1.00  0.00           O  
ATOM   1295  C   GLU A 196     176.306 114.514 129.592  1.00  0.00           C  
ATOM   1296  O   GLU A 196     175.309 114.826 130.274  1.00  0.00           O  
ATOM   1297  N   CYS A 197     176.245 113.888 128.422  1.00  0.00           N  
ATOM   1298  CA  CYS A 197     174.996 113.452 127.760  1.00  0.00           C  
ATOM   1299  CB  CYS A 197     175.323 112.676 126.514  1.00  0.00           C  
ATOM   1300  SG  CYS A 197     173.926 112.446 125.439  1.00  0.00           S  
ATOM   1301  C   CYS A 197     174.065 112.591 128.682  1.00  0.00           C  
ATOM   1302  O   CYS A 197     172.849 112.607 128.559  1.00  0.00           O  
ATOM   1303  N   ARG A 198     174.642 111.719 129.505  1.00  0.00           N  
ATOM   1304  CA  ARG A 198     173.836 110.926 130.500  1.00  0.00           C  
ATOM   1305  CB  ARG A 198     174.772 109.939 131.281  1.00  0.00           C  
ATOM   1306  CG  ARG A 198     173.986 108.940 132.131  1.00  0.00           C  
ATOM   1307  CD  ARG A 198     174.848 107.933 132.912  1.00  0.00           C  
ATOM   1308  NE  ARG A 198     174.949 108.445 134.284  1.00  0.00           N  
ATOM   1309  CZ  ARG A 198     174.435 107.912 135.382  1.00  0.00           C  
ATOM   1310  NH1 ARG A 198     173.563 106.948 135.370  1.00  0.00           N  
ATOM   1311  NH2 ARG A 198     174.738 108.366 136.535  1.00  0.00           N  
ATOM   1312  C   ARG A 198     172.998 111.840 131.341  1.00  0.00           C  
ATOM   1313  O   ARG A 198     173.475 112.930 131.681  1.00  0.00           O  
ATOM   1314  N   LEU A 199     171.839 111.339 131.799  1.00  0.00           N  
ATOM   1315  CA  LEU A 199     170.969 112.071 132.764  1.00  0.00           C  
ATOM   1316  CB  LEU A 199     171.711 112.356 134.072  1.00  0.00           C  
ATOM   1317  CG  LEU A 199     172.274 111.128 134.794  1.00  0.00           C  
ATOM   1318  CD1 LEU A 199     172.838 111.504 136.151  1.00  0.00           C  
ATOM   1319  CD2 LEU A 199     171.214 110.048 134.930  1.00  0.00           C  
ATOM   1320  C   LEU A 199     170.382 113.349 132.152  1.00  0.00           C  
ATOM   1321  O   LEU A 199     171.130 114.323 131.936  1.00  0.00           O  
ATOM   1322  N   ARG A 200     169.053 113.418 131.927  1.00  0.00           N  
ATOM   1323  CA  ARG A 200     168.376 114.624 131.338  1.00  0.00           C  
ATOM   1324  CB  ARG A 200     167.035 114.236 130.703  1.00  0.00           C  
ATOM   1325  CG  ARG A 200     165.965 113.809 131.697  1.00  0.00           C  
ATOM   1326  CD  ARG A 200     164.553 113.983 131.172  1.00  0.00           C  
ATOM   1327  NE  ARG A 200     163.590 114.024 132.277  1.00  0.00           N  
ATOM   1328  CZ  ARG A 200     162.284 114.196 132.134  1.00  0.00           C  
ATOM   1329  NH1 ARG A 200     161.720 114.020 130.953  1.00  0.00           N  
ATOM   1330  NH2 ARG A 200     161.548 114.538 133.176  1.00  0.00           N  
ATOM   1331  C   ARG A 200     168.211 115.720 132.410  1.00  0.00           C  
ATOM   1332  O   ARG A 200     167.407 116.650 132.176  1.00  0.00           O  
ATOM   1333  N   ASN A 201     168.959 115.609 133.516  1.00  0.00           N  
ATOM   1334  CA  ASN A 201     168.883 116.607 134.622  1.00  0.00           C  
ATOM   1335  CB  ASN A 201     169.708 117.850 134.309  1.00  0.00           C  
ATOM   1336  CG  ASN A 201     171.151 117.513 134.019  1.00  0.00           C  
ATOM   1337  OD1 ASN A 201     171.547 116.345 134.099  1.00  0.00           O  
ATOM   1338  ND2 ASN A 201     171.949 118.516 133.685  1.00  0.00           N  
ATOM   1339  C   ASN A 201     167.413 116.925 134.890  1.00  0.00           C  
ATOM   1340  O   ASN A 201     167.076 118.131 134.912  1.00  0.00           O  
ATOM   1341  N   SER A 202     166.592 115.897 135.132  1.00  0.00           N  
ATOM   1342  CA  SER A 202     165.171 116.092 135.294  1.00  0.00           C  
ATOM   1343  CB  SER A 202     164.479 116.801 134.084  1.00  0.00           C  
ATOM   1344  OG  SER A 202     163.074 116.763 134.232  1.00  0.00           O  
ATOM   1345  C   SER A 202     164.491 114.734 135.561  1.00  0.00           C  
ATOM   1346  O   SER A 202     164.689 113.738 134.935  1.00  0.00           O  
ATOM   1347  N   GLU A 203     163.626 114.728 136.579  1.00  0.00           N  
ATOM   1348  CA  GLU A 203     162.914 113.468 136.925  1.00  0.00           C  
ATOM   1349  CB  GLU A 203     162.427 113.490 138.374  1.00  0.00           C  
ATOM   1350  CG  GLU A 203     161.617 112.254 138.757  1.00  0.00           C  
ATOM   1351  CD  GLU A 203     162.286 110.932 138.421  1.00  0.00           C  
ATOM   1352  OE1 GLU A 203     163.362 110.654 138.990  1.00  0.00           O  
ATOM   1353  OE2 GLU A 203     161.730 110.181 137.592  1.00  0.00           O  
ATOM   1354  C   GLU A 203     161.738 113.271 135.955  1.00  0.00           C  
ATOM   1355  O   GLU A 203     161.728 112.277 135.229  1.00  0.00           O  
ATOM   1356  OXT GLU A 203     160.850 114.138 135.948  1.00  0.00           O  
TER    1357      GLU A 203                                                      
ATOM   1358  N   LEU A 248     153.564 117.020 139.245  1.00  0.00           N  
ATOM   1359  CA  LEU A 248     153.944 115.607 139.384  1.00  0.00           C  
ATOM   1360  CB  LEU A 248     154.225 115.273 140.888  1.00  0.00           C  
ATOM   1361  CG  LEU A 248     155.470 115.995 141.393  1.00  0.00           C  
ATOM   1362  CD1 LEU A 248     155.713 115.498 142.821  1.00  0.00           C  
ATOM   1363  CD2 LEU A 248     156.657 115.689 140.566  1.00  0.00           C  
ATOM   1364  C   LEU A 248     152.904 114.591 138.771  1.00  0.00           C  
ATOM   1365  O   LEU A 248     152.061 114.042 139.500  1.00  0.00           O  
ATOM   1366  N   PHE A 249     152.979 114.290 137.466  1.00  0.00           N  
ATOM   1367  CA  PHE A 249     151.893 113.455 136.856  1.00  0.00           C  
ATOM   1368  CB  PHE A 249     151.152 114.361 135.867  1.00  0.00           C  
ATOM   1369  CG  PHE A 249     151.822 114.476 134.503  1.00  0.00           C  
ATOM   1370  CD1 PHE A 249     151.198 113.991 133.360  1.00  0.00           C  
ATOM   1371  CE1 PHE A 249     151.811 114.090 132.121  1.00  0.00           C  
ATOM   1372  CZ  PHE A 249     153.051 114.673 132.008  1.00  0.00           C  
ATOM   1373  CE2 PHE A 249     153.684 115.157 133.127  1.00  0.00           C  
ATOM   1374  CD2 PHE A 249     153.076 115.062 134.368  1.00  0.00           C  
ATOM   1375  C   PHE A 249     152.359 112.186 136.117  1.00  0.00           C  
ATOM   1376  O   PHE A 249     151.485 111.521 135.516  1.00  0.00           O  
ATOM   1377  N   ASP A 250     153.648 111.848 136.181  1.00  0.00           N  
ATOM   1378  CA  ASP A 250     154.153 110.678 135.410  1.00  0.00           C  
ATOM   1379  CB  ASP A 250     155.192 111.104 134.385  1.00  0.00           C  
ATOM   1380  CG  ASP A 250     156.224 112.105 134.885  1.00  0.00           C  
ATOM   1381  OD1 ASP A 250     155.817 113.221 135.271  1.00  0.00           O  
ATOM   1382  OD2 ASP A 250     157.423 111.756 134.891  1.00  0.00           O  
ATOM   1383  C   ASP A 250     154.690 109.610 136.369  1.00  0.00           C  
ATOM   1384  O   ASP A 250     155.847 109.181 136.181  1.00  0.00           O  
ATOM   1385  N   PHE A 251     153.853 109.129 137.285  1.00  0.00           N  
ATOM   1386  CA  PHE A 251     154.300 108.087 138.245  1.00  0.00           C  
ATOM   1387  CB  PHE A 251     153.524 108.239 139.551  1.00  0.00           C  
ATOM   1388  CG  PHE A 251     153.971 107.258 140.626  1.00  0.00           C  
ATOM   1389  CD1 PHE A 251     155.249 107.328 141.171  1.00  0.00           C  
ATOM   1390  CE1 PHE A 251     155.649 106.426 142.147  1.00  0.00           C  
ATOM   1391  CZ  PHE A 251     154.781 105.449 142.580  1.00  0.00           C  
ATOM   1392  CE2 PHE A 251     153.515 105.369 142.047  1.00  0.00           C  
ATOM   1393  CD2 PHE A 251     153.112 106.263 141.072  1.00  0.00           C  
ATOM   1394  C   PHE A 251     154.061 106.700 137.675  1.00  0.00           C  
ATOM   1395  O   PHE A 251     154.895 105.798 137.910  1.00  0.00           O  
ATOM   1396  N   TYR A 252     152.923 106.492 137.016  1.00  0.00           N  
ATOM   1397  CA  TYR A 252     152.625 105.164 136.414  1.00  0.00           C  
ATOM   1398  CB  TYR A 252     151.108 105.072 136.243  1.00  0.00           C  
ATOM   1399  CG  TYR A 252     150.417 105.114 137.598  1.00  0.00           C  
ATOM   1400  CD1 TYR A 252     150.423 104.004 138.434  1.00  0.00           C  
ATOM   1401  CE1 TYR A 252     149.810 104.035 139.676  1.00  0.00           C  
ATOM   1402  CZ  TYR A 252     149.191 105.194 140.107  1.00  0.00           C  
ATOM   1403  OH  TYR A 252     148.586 105.226 141.329  1.00  0.00           O  
ATOM   1404  CE2 TYR A 252     149.187 106.314 139.297  1.00  0.00           C  
ATOM   1405  CD2 TYR A 252     149.801 106.272 138.057  1.00  0.00           C  
ATOM   1406  C   TYR A 252     153.475 105.035 135.160  1.00  0.00           C  
ATOM   1407  O   TYR A 252     154.026 103.944 134.899  1.00  0.00           O  
ATOM   1408  N   GLU A 253     153.581 106.070 134.323  1.00  0.00           N  
ATOM   1409  CA  GLU A 253     154.486 105.914 133.147  1.00  0.00           C  
ATOM   1410  CB  GLU A 253     154.576 107.218 132.358  1.00  0.00           C  
ATOM   1411  CG  GLU A 253     153.660 108.303 132.911  1.00  0.00           C  
ATOM   1412  CD  GLU A 253     152.410 108.594 132.103  1.00  0.00           C  
ATOM   1413  OE1 GLU A 253     152.027 109.781 132.027  1.00  0.00           O  
ATOM   1414  OE2 GLU A 253     151.819 107.640 131.556  1.00  0.00           O  
ATOM   1415  C   GLU A 253     155.855 105.466 133.673  1.00  0.00           C  
ATOM   1416  O   GLU A 253     156.382 104.455 133.171  1.00  0.00           O  
ATOM   1417  N   GLN A 254     156.428 106.221 134.605  1.00  0.00           N  
ATOM   1418  CA  GLN A 254     157.689 105.848 135.289  1.00  0.00           C  
ATOM   1419  CB  GLN A 254     157.957 106.766 136.466  1.00  0.00           C  
ATOM   1420  CG  GLN A 254     159.227 106.307 137.111  1.00  0.00           C  
ATOM   1421  CD  GLN A 254     159.829 107.251 138.146  1.00  0.00           C  
ATOM   1422  OE1 GLN A 254     159.316 108.390 138.386  1.00  0.00           O  
ATOM   1423  NE2 GLN A 254     160.847 106.844 138.845  1.00  0.00           N  
ATOM   1424  C   GLN A 254     157.689 104.313 135.672  1.00  0.00           C  
ATOM   1425  O   GLN A 254     158.559 103.563 135.173  1.00  0.00           O  
ATOM   1426  N   MET A 255     156.752 103.885 136.504  1.00  0.00           N  
ATOM   1427  CA  MET A 255     156.506 102.446 136.853  1.00  0.00           C  
ATOM   1428  CB  MET A 255     155.165 102.290 137.576  1.00  0.00           C  
ATOM   1429  CG  MET A 255     154.979 101.052 138.354  1.00  0.00           C  
ATOM   1430  SD  MET A 255     153.345 100.940 139.038  1.00  0.00           S  
ATOM   1431  CE  MET A 255     153.185 102.227 140.239  1.00  0.00           C  
ATOM   1432  C   MET A 255     156.589 101.506 135.582  1.00  0.00           C  
ATOM   1433  O   MET A 255     157.278 100.476 135.620  1.00  0.00           O  
ATOM   1434  N   ASP A 256     155.954 101.912 134.472  1.00  0.00           N  
ATOM   1435  CA  ASP A 256     156.044 101.122 133.204  1.00  0.00           C  
ATOM   1436  CB  ASP A 256     155.067 101.621 132.152  1.00  0.00           C  
ATOM   1437  CG  ASP A 256     153.661 101.907 132.657  1.00  0.00           C  
ATOM   1438  OD1 ASP A 256     153.228 101.218 133.604  1.00  0.00           O  
ATOM   1439  OD2 ASP A 256     153.016 102.824 132.106  1.00  0.00           O  
ATOM   1440  C   ASP A 256     157.494 101.157 132.712  1.00  0.00           C  
ATOM   1441  O   ASP A 256     158.126 100.087 132.694  1.00  0.00           O  
ATOM   1442  N   LYS A 257     157.976 102.309 132.237  1.00  0.00           N  
ATOM   1443  CA  LYS A 257     159.443 102.427 131.911  1.00  0.00           C  
ATOM   1444  CB  LYS A 257     159.742 103.958 131.970  1.00  0.00           C  
ATOM   1445  CG  LYS A 257     161.173 104.316 132.170  1.00  0.00           C  
ATOM   1446  CD  LYS A 257     161.725 104.296 133.570  1.00  0.00           C  
ATOM   1447  CE  LYS A 257     163.251 104.400 133.572  1.00  0.00           C  
ATOM   1448  NZ  LYS A 257     163.732 104.532 134.964  1.00  0.00           N  
ATOM   1449  C   LYS A 257     160.278 101.547 132.834  1.00  0.00           C  
ATOM   1450  O   LYS A 257     161.320 101.053 132.370  1.00  0.00           O  
ATOM   1451  N   ASP A 258     159.957 101.335 134.108  1.00  0.00           N  
ATOM   1452  CA  ASP A 258     160.838 100.402 134.881  1.00  0.00           C  
ATOM   1453  CB  ASP A 258     160.720 100.621 136.379  1.00  0.00           C  
ATOM   1454  CG  ASP A 258     160.787 102.068 136.844  1.00  0.00           C  
ATOM   1455  OD1 ASP A 258     161.729 102.772 136.430  1.00  0.00           O  
ATOM   1456  OD2 ASP A 258     159.900 102.474 137.623  1.00  0.00           O  
ATOM   1457  C   ASP A 258     160.444  98.979 134.483  1.00  0.00           C  
ATOM   1458  O   ASP A 258     161.341  98.200 134.098  1.00  0.00           O  
ATOM   1459  N   GLU A 259     159.168  98.601 134.580  1.00  0.00           N  
ATOM   1460  CA  GLU A 259     158.810  97.190 134.270  1.00  0.00           C  
ATOM   1461  CB  GLU A 259     157.291  97.064 134.154  1.00  0.00           C  
ATOM   1462  CG  GLU A 259     156.814  95.646 133.853  1.00  0.00           C  
ATOM   1463  CD  GLU A 259     157.337  94.582 134.801  1.00  0.00           C  
ATOM   1464  OE1 GLU A 259     157.856  93.560 134.306  1.00  0.00           O  
ATOM   1465  OE2 GLU A 259     157.221  94.770 136.030  1.00  0.00           O  
ATOM   1466  C   GLU A 259     159.524  96.762 132.974  1.00  0.00           C  
ATOM   1467  O   GLU A 259     159.931  95.585 132.880  1.00  0.00           O  
ATOM   1468  N   GLU A 260     159.713  97.684 132.027  1.00  0.00           N  
ATOM   1469  CA  GLU A 260     160.366  97.345 130.733  1.00  0.00           C  
ATOM   1470  CB  GLU A 260     160.566  98.634 129.935  1.00  0.00           C  
ATOM   1471  CG  GLU A 260     160.690  98.405 128.432  1.00  0.00           C  
ATOM   1472  CD  GLU A 260     162.125  98.269 127.957  1.00  0.00           C  
ATOM   1473  OE1 GLU A 260     163.022  98.833 128.617  1.00  0.00           O  
ATOM   1474  OE2 GLU A 260     162.344  97.597 126.928  1.00  0.00           O  
ATOM   1475  C   GLU A 260     161.707  96.636 130.976  1.00  0.00           C  
ATOM   1476  O   GLU A 260     162.002  95.673 130.236  1.00  0.00           O  
ATOM   1477  N   GLU A 261     162.452  97.030 132.012  1.00  0.00           N  
ATOM   1478  CA  GLU A 261     163.805  96.445 132.227  1.00  0.00           C  
ATOM   1479  CB  GLU A 261     164.759  97.523 132.742  1.00  0.00           C  
ATOM   1480  CG  GLU A 261     165.316  98.404 131.627  1.00  0.00           C  
ATOM   1481  CD  GLU A 261     166.204  97.677 130.632  1.00  0.00           C  
ATOM   1482  OE1 GLU A 261     167.122  96.952 131.072  1.00  0.00           O  
ATOM   1483  OE2 GLU A 261     165.980  97.839 129.415  1.00  0.00           O  
ATOM   1484  C   GLU A 261     163.755  95.232 133.178  1.00  0.00           C  
ATOM   1485  O   GLU A 261     164.825  94.624 133.395  1.00  0.00           O  
ATOM   1486  N   GLU A 262     162.585  94.889 133.727  1.00  0.00           N  
ATOM   1487  CA  GLU A 262     162.489  93.717 134.565  1.00  0.00           C  
ATOM   1488  CB  GLU A 262     161.103  93.598 135.129  1.00  0.00           C  
ATOM   1489  CG  GLU A 262     161.024  92.501 136.151  1.00  0.00           C  
ATOM   1490  CD  GLU A 262     159.764  92.522 137.014  1.00  0.00           C  
ATOM   1491  OE1 GLU A 262     158.856  91.673 136.976  1.00  0.00           O  
ATOM   1492  OE2 GLU A 262     159.550  93.550 137.689  1.00  0.00           O  
ATOM   1493  C   GLU A 262     162.825  92.448 133.758  1.00  0.00           C  
ATOM   1494  O   GLU A 262     162.185  92.160 132.790  1.00  0.00           O  
ATOM   1495  N   GLU A 263     163.821  91.657 134.184  1.00  0.00           N  
ATOM   1496  CA  GLU A 263     164.155  90.360 133.507  1.00  0.00           C  
ATOM   1497  CB  GLU A 263     162.978  89.378 133.489  1.00  0.00           C  
ATOM   1498  CG  GLU A 263     162.915  88.496 134.731  1.00  0.00           C  
ATOM   1499  CD  GLU A 263     162.182  89.137 135.894  1.00  0.00           C  
ATOM   1500  OE1 GLU A 263     160.934  89.097 135.898  1.00  0.00           O  
ATOM   1501  OE2 GLU A 263     162.858  89.679 136.793  1.00  0.00           O  
ATOM   1502  C   GLU A 263     164.711  90.605 132.087  1.00  0.00           C  
ATOM   1503  O   GLU A 263     164.562  89.700 131.238  1.00  0.00           O  
ATOM   1504  N   GLU A 264     165.427  91.712 131.810  1.00  0.00           N  
ATOM   1505  CA  GLU A 264     165.940  92.029 130.434  1.00  0.00           C  
ATOM   1506  CB  GLU A 264     165.776  93.528 130.185  1.00  0.00           C  
ATOM   1507  CG  GLU A 264     165.654  93.894 128.709  1.00  0.00           C  
ATOM   1508  CD  GLU A 264     164.333  94.540 128.343  1.00  0.00           C  
ATOM   1509  OE1 GLU A 264     163.323  93.811 128.252  1.00  0.00           O  
ATOM   1510  OE2 GLU A 264     164.316  95.771 128.148  1.00  0.00           O  
ATOM   1511  C   GLU A 264     167.418  91.619 130.287  1.00  0.00           C  
ATOM   1512  O   GLU A 264     167.951  91.755 129.169  1.00  0.00           O  
ATOM   1513  N   THR A 265     168.050  91.167 131.380  1.00  0.00           N  
ATOM   1514  CA  THR A 265     169.500  90.826 131.395  1.00  0.00           C  
ATOM   1515  CB  THR A 265     169.813  90.169 132.743  1.00  0.00           C  
ATOM   1516  CG2 THR A 265     170.469  88.805 132.625  1.00  0.00           C  
ATOM   1517  OG1 THR A 265     170.702  91.076 133.387  1.00  0.00           O  
ATOM   1518  C   THR A 265     169.896  89.965 130.205  1.00  0.00           C  
ATOM   1519  O   THR A 265     169.084  89.098 129.801  1.00  0.00           O  
ATOM   1520  N   GLN A 266     171.102  90.180 129.655  1.00  0.00           N  
ATOM   1521  CA  GLN A 266     172.169  91.033 130.250  1.00  0.00           C  
ATOM   1522  CB  GLN A 266     173.550  90.571 129.788  1.00  0.00           C  
ATOM   1523  CG  GLN A 266     174.058  89.327 130.507  1.00  0.00           C  
ATOM   1524  CD  GLN A 266     175.228  89.611 131.423  1.00  0.00           C  
ATOM   1525  OE1 GLN A 266     175.062  90.070 132.558  1.00  0.00           O  
ATOM   1526  NE2 GLN A 266     176.428  89.340 130.932  1.00  0.00           N  
ATOM   1527  C   GLN A 266     171.938  92.486 129.824  1.00  0.00           C  
ATOM   1528  O   GLN A 266     172.668  93.376 130.311  1.00  0.00           O  
ATOM   1529  N   THR A 267     170.849  92.705 129.075  1.00  0.00           N  
ATOM   1530  CA  THR A 267     170.521  94.050 128.550  1.00  0.00           C  
ATOM   1531  CB  THR A 267     169.245  94.012 127.707  1.00  0.00           C  
ATOM   1532  CG2 THR A 267     169.172  95.136 126.690  1.00  0.00           C  
ATOM   1533  OG1 THR A 267     169.276  92.759 127.030  1.00  0.00           O  
ATOM   1534  C   THR A 267     170.432  95.084 129.649  1.00  0.00           C  
ATOM   1535  O   THR A 267     169.929  94.742 130.743  1.00  0.00           O  
ATOM   1536  N   VAL A 268     170.824  96.314 129.341  1.00  0.00           N  
ATOM   1537  CA  VAL A 268     170.886  97.481 130.260  1.00  0.00           C  
ATOM   1538  CB  VAL A 268     172.178  97.382 131.170  1.00  0.00           C  
ATOM   1539  CG1 VAL A 268     171.871  96.559 132.464  1.00  0.00           C  
ATOM   1540  CG2 VAL A 268     173.451  96.850 130.512  1.00  0.00           C  
ATOM   1541  C   VAL A 268     170.881  98.826 129.548  1.00  0.00           C  
ATOM   1542  O   VAL A 268     171.382  98.955 128.447  1.00  0.00           O  
ATOM   1543  N   SER A 269     170.318  99.849 130.204  1.00  0.00           N  
ATOM   1544  CA  SER A 269     170.188 101.173 129.537  1.00  0.00           C  
ATOM   1545  CB  SER A 269     168.794 101.357 128.982  1.00  0.00           C  
ATOM   1546  OG  SER A 269     168.120 102.433 129.622  1.00  0.00           O  
ATOM   1547  C   SER A 269     170.563 102.333 130.474  1.00  0.00           C  
ATOM   1548  O   SER A 269     170.794 102.070 131.675  1.00  0.00           O  
ATOM   1549  N   PHE A 270     170.616 103.561 129.943  1.00  0.00           N  
ATOM   1550  CA  PHE A 270     170.938 104.778 130.750  1.00  0.00           C  
ATOM   1551  CB  PHE A 270     172.436 104.983 131.023  1.00  0.00           C  
ATOM   1552  CG  PHE A 270     173.385 105.249 129.862  1.00  0.00           C  
ATOM   1553  CD1 PHE A 270     174.063 104.206 129.246  1.00  0.00           C  
ATOM   1554  CE1 PHE A 270     174.950 104.449 128.210  1.00  0.00           C  
ATOM   1555  CZ  PHE A 270     175.181 105.736 127.787  1.00  0.00           C  
ATOM   1556  CE2 PHE A 270     174.530 106.783 128.395  1.00  0.00           C  
ATOM   1557  CD2 PHE A 270     173.645 106.545 129.433  1.00  0.00           C  
ATOM   1558  C   PHE A 270     170.218 106.019 130.142  1.00  0.00           C  
ATOM   1559  O   PHE A 270     170.344 106.235 128.916  1.00  0.00           O  
ATOM   1560  N   GLU A 271     169.558 106.830 130.978  1.00  0.00           N  
ATOM   1561  CA  GLU A 271     168.824 108.035 130.495  1.00  0.00           C  
ATOM   1562  CB  GLU A 271     167.989 108.597 131.647  1.00  0.00           C  
ATOM   1563  CG  GLU A 271     167.531 110.037 131.437  1.00  0.00           C  
ATOM   1564  CD  GLU A 271     166.959 110.672 132.690  1.00  0.00           C  
ATOM   1565  OE1 GLU A 271     165.743 110.518 132.924  1.00  0.00           O  
ATOM   1566  OE2 GLU A 271     167.728 111.320 133.431  1.00  0.00           O  
ATOM   1567  C   GLU A 271     169.809 109.078 129.938  1.00  0.00           C  
ATOM   1568  O   GLU A 271     170.910 109.206 130.514  1.00  0.00           O  
ATOM   1569  N   VAL A 272     169.425 109.798 128.874  1.00  0.00           N  
ATOM   1570  CA  VAL A 272     170.311 110.798 128.228  1.00  0.00           C  
ATOM   1571  CB  VAL A 272     171.026 110.155 126.988  1.00  0.00           C  
ATOM   1572  CG1 VAL A 272     171.928 109.031 127.358  1.00  0.00           C  
ATOM   1573  CG2 VAL A 272     170.011 109.726 125.939  1.00  0.00           C  
ATOM   1574  C   VAL A 272     169.580 112.072 127.708  1.00  0.00           C  
ATOM   1575  O   VAL A 272     168.347 112.079 127.699  1.00  0.00           O  
ATOM   1576  N   LYS A 273     170.310 113.154 127.438  1.00  0.00           N  
ATOM   1577  CA  LYS A 273     169.879 114.486 127.033  1.00  0.00           C  
ATOM   1578  CB  LYS A 273     170.984 115.548 127.404  1.00  0.00           C  
ATOM   1579  CG  LYS A 273     171.271 115.766 128.862  1.00  0.00           C  
ATOM   1580  CD  LYS A 273     172.294 116.837 129.087  1.00  0.00           C  
ATOM   1581  CE  LYS A 273     172.564 117.110 130.549  1.00  0.00           C  
ATOM   1582  NZ  LYS A 273     173.098 115.927 131.261  1.00  0.00           N  
ATOM   1583  C   LYS A 273     169.539 114.524 125.553  1.00  0.00           C  
ATOM   1584  O   LYS A 273     170.459 114.555 124.741  1.00  0.00           O  
ATOM   1585  N   GLN A 274     168.278 114.732 125.177  1.00  0.00           N  
ATOM   1586  CA  GLN A 274     167.986 114.891 123.723  1.00  0.00           C  
ATOM   1587  CB  GLN A 274     166.504 115.194 123.505  1.00  0.00           C  
ATOM   1588  CG  GLN A 274     166.033 114.972 122.072  1.00  0.00           C  
ATOM   1589  CD  GLN A 274     165.942 113.512 121.688  1.00  0.00           C  
ATOM   1590  OE1 GLN A 274     165.847 112.622 122.540  1.00  0.00           O  
ATOM   1591  NE2 GLN A 274     165.963 113.250 120.389  1.00  0.00           N  
ATOM   1592  C   GLN A 274     168.871 116.000 123.108  1.00  0.00           C  
ATOM   1593  O   GLN A 274     169.397 115.783 121.999  1.00  0.00           O  
ATOM   1594  N   GLU A 275     169.024 117.142 123.786  1.00  0.00           N  
ATOM   1595  CA  GLU A 275     169.841 118.328 123.271  1.00  0.00           C  
ATOM   1596  CB  GLU A 275     169.744 119.347 124.369  1.00  0.00           C  
ATOM   1597  CG  GLU A 275     170.268 118.911 125.780  1.00  0.00           C  
ATOM   1598  CD  GLU A 275     170.338 120.122 126.730  1.00  0.00           C  
ATOM   1599  OE1 GLU A 275     171.179 120.111 127.673  1.00  0.00           O  
ATOM   1600  OE2 GLU A 275     169.522 121.037 126.599  1.00  0.00           O  
ATOM   1601  C   GLU A 275     171.351 117.954 122.980  1.00  0.00           C  
ATOM   1602  O   GLU A 275     172.032 118.733 122.314  1.00  0.00           O  
ATOM   1603  N   MET A 276     171.769 116.749 123.385  1.00  0.00           N  
ATOM   1604  CA  MET A 276     173.147 116.275 123.075  1.00  0.00           C  
ATOM   1605  CB  MET A 276     173.988 116.119 124.346  1.00  0.00           C  
ATOM   1606  CG  MET A 276     173.770 117.199 125.386  1.00  0.00           C  
ATOM   1607  SD  MET A 276     175.072 117.191 126.635  1.00  0.00           S  
ATOM   1608  CE  MET A 276     176.406 116.417 125.710  1.00  0.00           C  
ATOM   1609  C   MET A 276     173.055 114.903 122.387  1.00  0.00           C  
ATOM   1610  O   MET A 276     174.103 114.229 122.277  1.00  0.00           O  
ATOM   1611  N   ILE A 277     171.862 114.507 121.935  1.00  0.00           N  
ATOM   1612  CA  ILE A 277     171.683 113.150 121.330  1.00  0.00           C  
ATOM   1613  CB  ILE A 277     170.190 112.850 121.084  1.00  0.00           C  
ATOM   1614  CG2 ILE A 277     169.955 112.213 119.715  1.00  0.00           C  
ATOM   1615  CG1 ILE A 277     169.607 111.992 122.203  1.00  0.00           C  
ATOM   1616  CD1 ILE A 277     170.184 110.590 122.265  1.00  0.00           C  
ATOM   1617  C   ILE A 277     172.538 113.044 120.053  1.00  0.00           C  
ATOM   1618  O   ILE A 277     173.220 112.009 119.890  1.00  0.00           O  
ATOM   1619  N   GLU A 278     172.519 114.066 119.190  1.00  0.00           N  
ATOM   1620  CA  GLU A 278     173.347 114.024 118.012  1.00  0.00           C  
ATOM   1621  CB  GLU A 278     172.951 115.120 117.010  1.00  0.00           C  
ATOM   1622  CG  GLU A 278     171.475 115.196 116.630  1.00  0.00           C  
ATOM   1623  CD  GLU A 278     170.742 116.154 117.554  1.00  0.00           C  
ATOM   1624  OE1 GLU A 278     169.546 116.456 117.212  1.00  0.00           O  
ATOM   1625  OE2 GLU A 278     171.296 116.580 118.574  1.00  0.00           O  
ATOM   1626  C   GLU A 278     174.854 114.123 118.367  1.00  0.00           C  
ATOM   1627  O   GLU A 278     175.701 113.576 117.697  1.00  0.00           O  
ATOM   1628  N   GLU A 279     175.295 114.825 119.470  1.00  0.00           N  
ATOM   1629  CA  GLU A 279     176.678 115.081 119.808  1.00  0.00           C  
ATOM   1630  CB  GLU A 279     176.713 116.148 120.892  1.00  0.00           C  
ATOM   1631  CG  GLU A 279     178.092 116.555 121.317  1.00  0.00           C  
ATOM   1632  CD  GLU A 279     179.065 117.151 120.278  1.00  0.00           C  
ATOM   1633  OE1 GLU A 279     179.739 118.200 120.571  1.00  0.00           O  
ATOM   1634  OE2 GLU A 279     179.162 116.560 119.222  1.00  0.00           O  
ATOM   1635  C   GLU A 279     177.256 113.702 120.318  1.00  0.00           C  
ATOM   1636  O   GLU A 279     178.432 113.471 120.287  1.00  0.00           O  
ATOM   1637  N   LEU A 280     176.368 112.725 120.560  1.00  0.00           N  
ATOM   1638  CA  LEU A 280     176.820 111.351 120.940  1.00  0.00           C  
ATOM   1639  CB  LEU A 280     175.893 110.831 122.039  1.00  0.00           C  
ATOM   1640  CG  LEU A 280     175.443 109.369 121.939  1.00  0.00           C  
ATOM   1641  CD1 LEU A 280     175.685 108.655 123.254  1.00  0.00           C  
ATOM   1642  CD2 LEU A 280     173.979 109.258 121.547  1.00  0.00           C  
ATOM   1643  C   LEU A 280     176.817 110.453 119.689  1.00  0.00           C  
ATOM   1644  O   LEU A 280     177.747 109.635 119.550  1.00  0.00           O  
ATOM   1645  N   GLN A 281     175.754 110.562 118.876  1.00  0.00           N  
ATOM   1646  CA  GLN A 281     175.714 109.816 117.592  1.00  0.00           C  
ATOM   1647  CB  GLN A 281     174.509 110.223 116.746  1.00  0.00           C  
ATOM   1648  CG  GLN A 281     174.290 109.342 115.522  1.00  0.00           C  
ATOM   1649  CD  GLN A 281     173.255 109.895 114.567  1.00  0.00           C  
ATOM   1650  OE1 GLN A 281     172.848 111.059 114.660  1.00  0.00           O  
ATOM   1651  NE2 GLN A 281     172.815 109.061 113.637  1.00  0.00           N  
ATOM   1652  C   GLN A 281     177.042 110.158 116.928  1.00  0.00           C  
ATOM   1653  O   GLN A 281     177.795 109.232 116.580  1.00  0.00           O  
ATOM   1654  N   LYS A 282     177.419 111.437 116.886  1.00  0.00           N  
ATOM   1655  CA  LYS A 282     178.743 111.821 116.321  1.00  0.00           C  
ATOM   1656  CB  LYS A 282     178.942 113.336 116.422  1.00  0.00           C  
ATOM   1657  CG  LYS A 282     178.053 114.182 115.525  1.00  0.00           C  
ATOM   1658  CD  LYS A 282     178.142 115.665 115.862  1.00  0.00           C  
ATOM   1659  CE  LYS A 282     176.803 116.303 116.052  1.00  0.00           C  
ATOM   1660  NZ  LYS A 282     176.817 117.265 117.157  1.00  0.00           N  
ATOM   1661  C   LYS A 282     179.905 111.142 117.074  1.00  0.00           C  
ATOM   1662  O   LYS A 282     180.941 110.882 116.429  1.00  0.00           O  
ATOM   1663  N   ARG A 283     179.761 110.927 118.385  1.00  0.00           N  
ATOM   1664  CA  ARG A 283     180.859 110.330 119.194  1.00  0.00           C  
ATOM   1665  CB  ARG A 283     180.495 110.358 120.683  1.00  0.00           C  
ATOM   1666  CG  ARG A 283     181.641 110.147 121.660  1.00  0.00           C  
ATOM   1667  CD  ARG A 283     182.796 111.088 121.379  1.00  0.00           C  
ATOM   1668  NE  ARG A 283     183.892 110.889 122.332  1.00  0.00           N  
ATOM   1669  CZ  ARG A 283     185.078 111.473 122.237  1.00  0.00           C  
ATOM   1670  NH1 ARG A 283     185.674 111.934 123.322  1.00  0.00           N  
ATOM   1671  NH2 ARG A 283     185.662 111.595 121.059  1.00  0.00           N  
ATOM   1672  C   ARG A 283     181.128 108.900 118.695  1.00  0.00           C  
ATOM   1673  O   ARG A 283     182.281 108.432 118.827  1.00  0.00           O  
ATOM   1674  N   CYS A 284     180.104 108.242 118.142  1.00  0.00           N  
ATOM   1675  CA  CYS A 284     180.269 106.851 117.598  1.00  0.00           C  
ATOM   1676  CB  CYS A 284     179.089 106.457 116.759  1.00  0.00           C  
ATOM   1677  SG  CYS A 284     177.704 106.360 117.845  1.00  0.00           S  
ATOM   1678  C   CYS A 284     181.576 106.862 116.693  1.00  0.00           C  
ATOM   1679  O   CYS A 284     182.246 105.814 116.616  1.00  0.00           O  
ATOM   1680  N   ILE A 285     181.778 107.893 115.858  1.00  0.00           N  
ATOM   1681  CA  ILE A 285     182.896 107.872 114.842  1.00  0.00           C  
ATOM   1682  CB  ILE A 285     183.723 109.176 114.833  1.00  0.00           C  
ATOM   1683  CG2 ILE A 285     185.020 109.012 114.038  1.00  0.00           C  
ATOM   1684  CG1 ILE A 285     182.916 110.338 114.276  1.00  0.00           C  
ATOM   1685  CD1 ILE A 285     181.966 109.950 113.156  1.00  0.00           C  
ATOM   1686  C   ILE A 285     183.768 106.606 115.004  1.00  0.00           C  
ATOM   1687  O   ILE A 285     184.722 106.617 115.823  1.00  0.00           O  
ATOM   1688  N   HIS A 286     184.572 108.529 117.167  1.00  0.00           N  
ATOM   1689  CA  HIS A 286     185.754 108.520 117.949  1.00  0.00           C  
ATOM   1690  CB  HIS A 286     185.718 109.688 118.923  1.00  0.00           C  
ATOM   1691  CG  HIS A 286     185.162 111.005 118.490  1.00  0.00           C  
ATOM   1692  ND1 HIS A 286     183.799 111.222 118.107  1.00  0.00           N  
ATOM   1693  CE1 HIS A 286     183.666 112.373 117.489  1.00  0.00           C  
ATOM   1694  NE2 HIS A 286     184.861 113.020 117.567  1.00  0.00           N  
ATOM   1695  CD2 HIS A 286     185.813 112.175 118.080  1.00  0.00           C  
ATOM   1696  C   HIS A 286     185.913 107.192 118.724  1.00  0.00           C  
ATOM   1697  O   HIS A 286     187.071 106.889 119.053  1.00  0.00           O  
ATOM   1698  N   LEU A 287     183.662 106.538 119.779  1.00  0.00           N  
ATOM   1699  CA  LEU A 287     184.246 105.321 120.400  1.00  0.00           C  
ATOM   1700  CB  LEU A 287     183.692 105.179 121.815  1.00  0.00           C  
ATOM   1701  CG  LEU A 287     183.457 106.497 122.559  1.00  0.00           C  
ATOM   1702  CD1 LEU A 287     182.431 106.347 123.665  1.00  0.00           C  
ATOM   1703  CD2 LEU A 287     184.759 107.054 123.108  1.00  0.00           C  
ATOM   1704  C   LEU A 287     183.923 104.112 119.511  1.00  0.00           C  
ATOM   1705  O   LEU A 287     183.439 103.097 120.058  1.00  0.00           O  
ATOM   1706  N   GLU A 288     184.201 104.213 118.205  1.00  0.00           N  
ATOM   1707  CA  GLU A 288     183.836 103.119 117.269  1.00  0.00           C  
ATOM   1708  CB  GLU A 288     185.129 102.331 116.897  1.00  0.00           C  
ATOM   1709  CG  GLU A 288     186.173 103.248 116.183  1.00  0.00           C  
ATOM   1710  CD  GLU A 288     187.444 102.482 115.883  1.00  0.00           C  
ATOM   1711  OE1 GLU A 288     187.486 101.730 114.915  1.00  0.00           O  
ATOM   1712  OE2 GLU A 288     188.362 102.594 116.659  1.00  0.00           O  
ATOM   1713  C   GLU A 288     182.635 102.185 117.752  1.00  0.00           C  
ATOM   1714  O   GLU A 288     182.800 100.964 117.628  1.00  0.00           O  
ATOM   1715  N   TYR A 289     181.534 102.790 118.225  1.00  0.00           N  
ATOM   1716  CA  TYR A 289     180.326 102.014 118.641  1.00  0.00           C  
ATOM   1717  CB  TYR A 289     179.927 102.295 120.099  1.00  0.00           C  
ATOM   1718  CG  TYR A 289     179.539 103.719 120.477  1.00  0.00           C  
ATOM   1719  CD1 TYR A 289     180.485 104.733 120.541  1.00  0.00           C  
ATOM   1720  CE1 TYR A 289     180.139 106.026 120.893  1.00  0.00           C  
ATOM   1721  CZ  TYR A 289     178.824 106.329 121.192  1.00  0.00           C  
ATOM   1722  OH  TYR A 289     178.484 107.606 121.530  1.00  0.00           O  
ATOM   1723  CE2 TYR A 289     177.864 105.335 121.143  1.00  0.00           C  
ATOM   1724  CD2 TYR A 289     178.224 104.045 120.791  1.00  0.00           C  
ATOM   1725  C   TYR A 289     179.226 102.286 117.606  1.00  0.00           C  
ATOM   1726  O   TYR A 289     178.471 103.273 117.733  1.00  0.00           O  
ATOM   1727  N   PRO A 290     179.095 101.455 116.551  1.00  0.00           N  
ATOM   1728  CD  PRO A 290     179.844 100.241 116.262  1.00  0.00           C  
ATOM   1729  CG  PRO A 290     179.155  99.520 115.017  1.00  0.00           C  
ATOM   1730  CB  PRO A 290     178.529 100.735 114.314  1.00  0.00           C  
ATOM   1731  CA  PRO A 290     178.128 101.622 115.485  1.00  0.00           C  
ATOM   1732  C   PRO A 290     176.724 101.268 115.939  1.00  0.00           C  
ATOM   1733  O   PRO A 290     176.342 100.115 116.012  1.00  0.00           O  
ATOM   1734  N   LEU A 291     175.920 102.334 116.049  1.00  0.00           N  
ATOM   1735  CA  LEU A 291     174.520 102.194 116.517  1.00  0.00           C  
ATOM   1736  CB  LEU A 291     173.945 103.593 116.729  1.00  0.00           C  
ATOM   1737  CG  LEU A 291     174.664 104.456 117.769  1.00  0.00           C  
ATOM   1738  CD1 LEU A 291     174.015 105.825 117.859  1.00  0.00           C  
ATOM   1739  CD2 LEU A 291     174.677 103.764 119.121  1.00  0.00           C  
ATOM   1740  C   LEU A 291     173.647 101.399 115.542  1.00  0.00           C  
ATOM   1741  O   LEU A 291     173.656 101.709 114.333  1.00  0.00           O  
ATOM   1742  N   LEU A 292     172.898 100.444 116.072  1.00  0.00           N  
ATOM   1743  CA  LEU A 292     171.941  99.607 115.309  1.00  0.00           C  
ATOM   1744  CB  LEU A 292     171.864  98.186 115.855  1.00  0.00           C  
ATOM   1745  CG  LEU A 292     170.550  97.438 115.533  1.00  0.00           C  
ATOM   1746  CD1 LEU A 292     170.236  97.366 114.012  1.00  0.00           C  
ATOM   1747  CD2 LEU A 292     170.828  95.982 116.006  1.00  0.00           C  
ATOM   1748  C   LEU A 292     170.610 100.277 115.400  1.00  0.00           C  
ATOM   1749  O   LEU A 292     170.127 100.547 116.477  1.00  0.00           O  
ATOM   1750  N   ALA A 293     170.084 100.733 114.237  1.00  0.00           N  
ATOM   1751  CA  ALA A 293     168.820 101.493 114.160  1.00  0.00           C  
ATOM   1752  CB  ALA A 293     168.773 102.642 113.152  1.00  0.00           C  
ATOM   1753  C   ALA A 293     167.620 100.571 113.984  1.00  0.00           C  
ATOM   1754  O   ALA A 293     167.354 100.093 112.902  1.00  0.00           O  
ATOM   1755  N   GLU A 294     166.928 100.343 115.111  1.00  0.00           N  
ATOM   1756  CA  GLU A 294     165.786  99.397 115.087  1.00  0.00           C  
ATOM   1757  CB  GLU A 294     166.327  97.968 115.162  1.00  0.00           C  
ATOM   1758  CG  GLU A 294     166.823  97.570 116.548  1.00  0.00           C  
ATOM   1759  CD  GLU A 294     166.164  96.309 117.071  1.00  0.00           C  
ATOM   1760  OE1 GLU A 294     166.829  95.253 117.053  1.00  0.00           O  
ATOM   1761  OE2 GLU A 294     164.989  96.380 117.490  1.00  0.00           O  
ATOM   1762  C   GLU A 294     164.779  99.640 116.222  1.00  0.00           C  
ATOM   1763  O   GLU A 294     165.174 100.233 117.252  1.00  0.00           O  
ATOM   1764  N   TYR A 295     163.541  99.167 116.030  1.00  0.00           N  
ATOM   1765  CA  TYR A 295     162.461  99.381 117.032  1.00  0.00           C  
ATOM   1766  CB  TYR A 295     161.413 100.302 116.401  1.00  0.00           C  
ATOM   1767  CG  TYR A 295     160.190 100.599 117.258  1.00  0.00           C  
ATOM   1768  CD1 TYR A 295     160.289 100.728 118.638  1.00  0.00           C  
ATOM   1769  CE1 TYR A 295     159.177 100.998 119.418  1.00  0.00           C  
ATOM   1770  CZ  TYR A 295     157.938 101.152 118.823  1.00  0.00           C  
ATOM   1771  OH  TYR A 295     156.837 101.420 119.584  1.00  0.00           O  
ATOM   1772  CE2 TYR A 295     157.817 101.033 117.451  1.00  0.00           C  
ATOM   1773  CD2 TYR A 295     158.936 100.760 116.682  1.00  0.00           C  
ATOM   1774  C   TYR A 295     161.879  98.034 117.471  1.00  0.00           C  
ATOM   1775  O   TYR A 295     161.155  97.398 116.676  1.00  0.00           O  
ATOM   1776  N   ASP A 296     162.201  97.621 118.711  1.00  0.00           N  
ATOM   1777  CA  ASP A 296     161.590  96.394 119.299  1.00  0.00           C  
ATOM   1778  CB  ASP A 296     162.380  95.864 120.484  1.00  0.00           C  
ATOM   1779  CG  ASP A 296     162.092  94.415 120.854  1.00  0.00           C  
ATOM   1780  OD1 ASP A 296     162.763  93.901 121.773  1.00  0.00           O  
ATOM   1781  OD2 ASP A 296     161.199  93.813 120.220  1.00  0.00           O  
ATOM   1782  C   ASP A 296     160.149  96.774 119.625  1.00  0.00           C  
ATOM   1783  O   ASP A 296     159.849  97.024 120.812  1.00  0.00           O  
ATOM   1784  N   PHE A 297     159.274  96.803 118.618  1.00  0.00           N  
ATOM   1785  CA  PHE A 297     157.857  97.218 118.828  1.00  0.00           C  
ATOM   1786  CB  PHE A 297     157.192  97.450 117.464  1.00  0.00           C  
ATOM   1787  CG  PHE A 297     157.123  96.254 116.521  1.00  0.00           C  
ATOM   1788  CD1 PHE A 297     158.271  95.726 115.939  1.00  0.00           C  
ATOM   1789  CE1 PHE A 297     158.202  94.638 115.084  1.00  0.00           C  
ATOM   1790  CZ  PHE A 297     156.986  94.070 114.788  1.00  0.00           C  
ATOM   1791  CE2 PHE A 297     155.839  94.580 115.348  1.00  0.00           C  
ATOM   1792  CD2 PHE A 297     155.903  95.666 116.207  1.00  0.00           C  
ATOM   1793  C   PHE A 297     157.126  96.183 119.680  1.00  0.00           C  
ATOM   1794  O   PHE A 297     156.485  96.580 120.675  1.00  0.00           O  
ATOM   1795  N   ARG A 298     157.249  94.883 119.397  1.00  0.00           N  
ATOM   1796  CA  ARG A 298     156.451  93.879 120.161  1.00  0.00           C  
ATOM   1797  CB  ARG A 298     156.657  92.463 119.614  1.00  0.00           C  
ATOM   1798  CG  ARG A 298     156.491  92.331 118.109  1.00  0.00           C  
ATOM   1799  CD  ARG A 298     157.805  91.910 117.484  1.00  0.00           C  
ATOM   1800  NE  ARG A 298     157.683  90.732 116.618  1.00  0.00           N  
ATOM   1801  CZ  ARG A 298     157.408  90.774 115.321  1.00  0.00           C  
ATOM   1802  NH1 ARG A 298     158.371  91.002 114.446  1.00  0.00           N  
ATOM   1803  NH2 ARG A 298     156.168  90.593 114.903  1.00  0.00           N  
ATOM   1804  C   ARG A 298     156.828  93.871 121.654  1.00  0.00           C  
ATOM   1805  O   ARG A 298     156.045  93.305 122.446  1.00  0.00           O  
ATOM   1806  N   ASN A 299     157.932  94.511 122.082  1.00  0.00           N  
ATOM   1807  CA  ASN A 299     158.373  94.436 123.517  1.00  0.00           C  
ATOM   1808  CB  ASN A 299     159.669  93.644 123.648  1.00  0.00           C  
ATOM   1809  CG  ASN A 299     159.528  92.250 123.088  1.00  0.00           C  
ATOM   1810  OD1 ASN A 299     158.842  91.410 123.680  1.00  0.00           O  
ATOM   1811  ND2 ASN A 299     160.151  91.987 121.949  1.00  0.00           N  
ATOM   1812  C   ASN A 299     158.484  95.840 124.131  1.00  0.00           C  
ATOM   1813  O   ASN A 299     158.816  95.925 125.333  1.00  0.00           O  
ATOM   1814  N   ASP A 300     158.285  96.946 123.401  1.00  0.00           N  
ATOM   1815  CA  ASP A 300     158.492  98.289 124.042  1.00  0.00           C  
ATOM   1816  CB  ASP A 300     158.304  99.419 123.040  1.00  0.00           C  
ATOM   1817  CG  ASP A 300     156.871  99.887 122.831  1.00  0.00           C  
ATOM   1818  OD1 ASP A 300     156.164  99.259 122.016  1.00  0.00           O  
ATOM   1819  OD2 ASP A 300     156.473 100.874 123.484  1.00  0.00           O  
ATOM   1820  C   ASP A 300     157.580  98.421 125.269  1.00  0.00           C  
ATOM   1821  O   ASP A 300     158.008  99.101 126.227  1.00  0.00           O  
ATOM   1822  N   SER A 301     156.377  97.855 125.232  1.00  0.00           N  
ATOM   1823  CA  SER A 301     155.349  97.802 126.295  1.00  0.00           C  
ATOM   1824  CB  SER A 301     155.907  97.131 127.543  1.00  0.00           C  
ATOM   1825  OG  SER A 301     156.887  97.965 128.205  1.00  0.00           O  
ATOM   1826  C   SER A 301     154.618  99.058 126.705  1.00  0.00           C  
ATOM   1827  O   SER A 301     153.513  98.920 127.179  1.00  0.00           O  
ATOM   1828  N   VAL A 302     155.172 100.265 126.527  1.00  0.00           N  
ATOM   1829  CA  VAL A 302     154.518 101.493 127.100  1.00  0.00           C  
ATOM   1830  CB  VAL A 302     155.628 102.427 127.622  1.00  0.00           C  
ATOM   1831  CG1 VAL A 302     156.502 101.734 128.660  1.00  0.00           C  
ATOM   1832  CG2 VAL A 302     156.487 102.975 126.490  1.00  0.00           C  
ATOM   1833  C   VAL A 302     153.592 102.231 126.112  1.00  0.00           C  
ATOM   1834  O   VAL A 302     152.694 102.952 126.598  1.00  0.00           O  
ATOM   1835  N   ASN A 303     153.781 102.076 124.805  1.00  0.00           N  
ATOM   1836  CA  ASN A 303     153.019 102.778 123.740  1.00  0.00           C  
ATOM   1837  CB  ASN A 303     153.965 103.087 122.539  1.00  0.00           C  
ATOM   1838  CG  ASN A 303     154.874 104.315 122.671  1.00  0.00           C  
ATOM   1839  OD1 ASN A 303     154.407 105.450 122.745  1.00  0.00           O  
ATOM   1840  ND2 ASN A 303     156.203 104.061 122.818  1.00  0.00           N  
ATOM   1841  C   ASN A 303     151.788 101.911 123.267  1.00  0.00           C  
ATOM   1842  O   ASN A 303     151.996 100.699 123.250  1.00  0.00           O  
ATOM   1843  N   PRO A 304     150.588 102.462 122.998  1.00  0.00           N  
ATOM   1844  CD  PRO A 304     150.354 103.878 123.013  1.00  0.00           C  
ATOM   1845  CG  PRO A 304     148.908 104.021 122.518  1.00  0.00           C  
ATOM   1846  CB  PRO A 304     148.289 102.672 122.964  1.00  0.00           C  
ATOM   1847  CA  PRO A 304     149.361 101.717 122.675  1.00  0.00           C  
ATOM   1848  C   PRO A 304     149.386 101.216 121.276  1.00  0.00           C  
ATOM   1849  O   PRO A 304     150.045 101.828 120.452  1.00  0.00           O  
ATOM   1850  N   ASP A 305     148.486 100.257 121.018  1.00  0.00           N  
ATOM   1851  CA  ASP A 305     148.326  99.693 119.655  1.00  0.00           C  
ATOM   1852  CB  ASP A 305     148.292  98.174 119.687  1.00  0.00           C  
ATOM   1853  CG  ASP A 305     149.654  97.501 119.612  1.00  0.00           C  
ATOM   1854  OD1 ASP A 305     149.937  96.650 120.479  1.00  0.00           O  
ATOM   1855  OD2 ASP A 305     150.422  97.840 118.689  1.00  0.00           O  
ATOM   1856  C   ASP A 305     147.084 100.301 118.981  1.00  0.00           C  
ATOM   1857  O   ASP A 305     146.018 100.332 119.632  1.00  0.00           O  
ATOM   1858  N   ILE A 306     147.201 100.712 117.714  1.00  0.00           N  
ATOM   1859  CA  ILE A 306     146.059 101.368 117.005  1.00  0.00           C  
ATOM   1860  CB  ILE A 306     146.572 102.464 116.051  1.00  0.00           C  
ATOM   1861  CG2 ILE A 306     147.537 103.404 116.774  1.00  0.00           C  
ATOM   1862  CG1 ILE A 306     147.203 101.872 114.792  1.00  0.00           C  
ATOM   1863  CD1 ILE A 306     147.631 102.906 113.768  1.00  0.00           C  
ATOM   1864  C   ILE A 306     145.228 100.307 116.262  1.00  0.00           C  
ATOM   1865  O   ILE A 306     145.779  99.221 115.969  1.00  0.00           O  
ATOM   1866  N   ASN A 307     144.010 100.649 115.836  1.00  0.00           N  
ATOM   1867  CA  ASN A 307     143.133  99.652 115.158  1.00  0.00           C  
ATOM   1868  CB  ASN A 307     141.659 100.016 115.304  1.00  0.00           C  
ATOM   1869  CG  ASN A 307     140.966  99.165 116.340  1.00  0.00           C  
ATOM   1870  OD1 ASN A 307     141.594  98.738 117.314  1.00  0.00           O  
ATOM   1871  ND2 ASN A 307     139.681  98.904 116.150  1.00  0.00           N  
ATOM   1872  C   ASN A 307     143.515  99.486 113.680  1.00  0.00           C  
ATOM   1873  O   ASN A 307     142.722  99.935 112.823  1.00  0.00           O  
ATOM   1874  N   ILE A 308     144.664  98.864 113.378  1.00  0.00           N  
ATOM   1875  CA  ILE A 308     145.003  98.572 111.958  1.00  0.00           C  
ATOM   1876  CB  ILE A 308     146.180  99.491 111.579  1.00  0.00           C  
ATOM   1877  CG2 ILE A 308     147.548  99.243 112.239  1.00  0.00           C  
ATOM   1878  CG1 ILE A 308     146.256  99.629 110.053  1.00  0.00           C  
ATOM   1879  CD1 ILE A 308     147.354 100.639 109.605  1.00  0.00           C  
ATOM   1880  C   ILE A 308     145.250  97.070 111.849  1.00  0.00           C  
ATOM   1881  O   ILE A 308     145.873  96.467 112.734  1.00  0.00           O  
ATOM   1882  N   ASP A 309     144.917  96.448 110.736  1.00  0.00           N  
ATOM   1883  CA  ASP A 309     145.323  95.098 110.454  1.00  0.00           C  
ATOM   1884  CB  ASP A 309     144.481  94.070 111.219  1.00  0.00           C  
ATOM   1885  CG  ASP A 309     144.827  92.608 111.023  1.00  0.00           C  
ATOM   1886  OD1 ASP A 309     146.007  92.279 110.727  1.00  0.00           O  
ATOM   1887  OD2 ASP A 309     143.970  91.731 111.201  1.00  0.00           O  
ATOM   1888  C   ASP A 309     145.269  94.863 108.931  1.00  0.00           C  
ATOM   1889  O   ASP A 309     144.216  94.927 108.292  1.00  0.00           O  
ATOM   1890  N   LEU A 310     146.401  94.493 108.376  1.00  0.00           N  
ATOM   1891  CA  LEU A 310     146.645  94.108 106.982  1.00  0.00           C  
ATOM   1892  CB  LEU A 310     147.989  93.499 106.818  1.00  0.00           C  
ATOM   1893  CG  LEU A 310     148.402  93.242 105.352  1.00  0.00           C  
ATOM   1894  CD1 LEU A 310     148.879  94.594 104.842  1.00  0.00           C  
ATOM   1895  CD2 LEU A 310     149.551  92.139 105.200  1.00  0.00           C  
ATOM   1896  C   LEU A 310     145.559  93.123 106.513  1.00  0.00           C  
ATOM   1897  O   LEU A 310     145.494  91.980 106.939  1.00  0.00           O  
ATOM   1898  N   LYS A 311     144.779  93.607 105.536  1.00  0.00           N  
ATOM   1899  CA  LYS A 311     143.696  92.786 104.941  1.00  0.00           C  
ATOM   1900  CB  LYS A 311     143.233  93.410 103.621  1.00  0.00           C  
ATOM   1901  CG  LYS A 311     142.383  94.662 103.750  1.00  0.00           C  
ATOM   1902  CD  LYS A 311     141.337  94.581 104.853  1.00  0.00           C  
ATOM   1903  CE  LYS A 311     140.318  95.665 104.715  1.00  0.00           C  
ATOM   1904  NZ  LYS A 311     139.087  95.339 105.437  1.00  0.00           N  
ATOM   1905  C   LYS A 311     144.195  91.376 104.640  1.00  0.00           C  
ATOM   1906  O   LYS A 311     145.292  91.237 104.052  1.00  0.00           O  
ATOM   1907  N   PRO A 312     143.417  90.327 104.960  1.00  0.00           N  
ATOM   1908  CD  PRO A 312     142.095  90.332 105.529  1.00  0.00           C  
ATOM   1909  CG  PRO A 312     141.498  88.932 105.426  1.00  0.00           C  
ATOM   1910  CB  PRO A 312     142.792  88.106 105.468  1.00  0.00           C  
ATOM   1911  CA  PRO A 312     143.778  88.974 104.744  1.00  0.00           C  
ATOM   1912  C   PRO A 312     143.953  88.723 103.205  1.00  0.00           C  
ATOM   1913  O   PRO A 312     144.878  88.005 102.746  1.00  0.00           O  
ATOM   1914  N   THR A 313     143.110  89.378 102.399  1.00  0.00           N  
ATOM   1915  CA  THR A 313     143.102  89.122 100.932  1.00  0.00           C  
ATOM   1916  CB  THR A 313     141.825  89.733 100.359  1.00  0.00           C  
ATOM   1917  CG2 THR A 313     140.586  89.305 101.124  1.00  0.00           C  
ATOM   1918  OG1 THR A 313     142.015  91.139 100.480  1.00  0.00           O  
ATOM   1919  C   THR A 313     144.334  89.646 100.210  1.00  0.00           C  
ATOM   1920  O   THR A 313     144.585  89.151  99.090  1.00  0.00           O  
ATOM   1921  N   ALA A 314     145.067  90.614 100.771  1.00  0.00           N  
ATOM   1922  CA  ALA A 314     146.213  91.215 100.043  1.00  0.00           C  
ATOM   1923  CB  ALA A 314     146.909  92.251 100.973  1.00  0.00           C  
ATOM   1924  C   ALA A 314     147.187  90.106  99.547  1.00  0.00           C  
ATOM   1925  O   ALA A 314     147.290  89.042 100.149  1.00  0.00           O  
ATOM   1926  N   VAL A 315     147.920  90.439  98.471  1.00  0.00           N  
ATOM   1927  CA  VAL A 315     148.890  89.473  97.867  1.00  0.00           C  
ATOM   1928  CB  VAL A 315     148.477  89.052  96.442  1.00  0.00           C  
ATOM   1929  CG1 VAL A 315     148.874  87.612  96.145  1.00  0.00           C  
ATOM   1930  CG2 VAL A 315     146.990  89.266  96.186  1.00  0.00           C  
ATOM   1931  C   VAL A 315     150.303  90.078  97.859  1.00  0.00           C  
ATOM   1932  O   VAL A 315     150.446  91.221  97.382  1.00  0.00           O  
ATOM   1933  N   LEU A 316     151.290  89.285  98.311  1.00  0.00           N  
ATOM   1934  CA  LEU A 316     152.702  89.752  98.390  1.00  0.00           C  
ATOM   1935  CB  LEU A 316     153.108  89.926  99.853  1.00  0.00           C  
ATOM   1936  CG  LEU A 316     152.592  91.198 100.534  1.00  0.00           C  
ATOM   1937  CD1 LEU A 316     152.467  91.016 102.036  1.00  0.00           C  
ATOM   1938  CD2 LEU A 316     153.468  92.394 100.207  1.00  0.00           C  
ATOM   1939  C   LEU A 316     153.651  88.794  97.643  1.00  0.00           C  
ATOM   1940  O   LEU A 316     153.824  87.651  98.118  1.00  0.00           O  
ATOM   1941  N   ARG A 317     154.372  89.303  96.624  1.00  0.00           N  
ATOM   1942  CA  ARG A 317     155.294  88.489  95.771  1.00  0.00           C  
ATOM   1943  CB  ARG A 317     155.460  89.239  94.445  1.00  0.00           C  
ATOM   1944  CG  ARG A 317     154.349  89.048  93.422  1.00  0.00           C  
ATOM   1945  CD  ARG A 317     153.325  87.990  93.809  1.00  0.00           C  
ATOM   1946  NE  ARG A 317     152.126  88.562  94.433  1.00  0.00           N  
ATOM   1947  CZ  ARG A 317     151.640  89.769  94.173  1.00  0.00           C  
ATOM   1948  NH1 ARG A 317     150.916  89.968  93.086  1.00  0.00           N  
ATOM   1949  NH2 ARG A 317     151.875  90.772  95.000  1.00  0.00           N  
ATOM   1950  C   ARG A 317     156.652  88.238  96.454  1.00  0.00           C  
ATOM   1951  O   ARG A 317     156.888  88.858  97.515  1.00  0.00           O  
ATOM   1952  N   PRO A 318     157.572  87.389  95.918  1.00  0.00           N  
ATOM   1953  CD  PRO A 318     157.424  86.484  94.806  1.00  0.00           C  
ATOM   1954  CG  PRO A 318     158.343  85.303  94.939  1.00  0.00           C  
ATOM   1955  CB  PRO A 318     159.490  85.954  95.813  1.00  0.00           C  
ATOM   1956  CA  PRO A 318     158.787  87.020  96.631  1.00  0.00           C  
ATOM   1957  C   PRO A 318     159.661  88.197  97.043  1.00  0.00           C  
ATOM   1958  O   PRO A 318     160.220  88.277  98.126  1.00  0.00           O  
ATOM   1959  N   TYR A 319     159.792  89.142  96.110  1.00  0.00           N  
ATOM   1960  CA  TYR A 319     160.643  90.333  96.374  1.00  0.00           C  
ATOM   1961  CB  TYR A 319     160.805  91.145  95.084  1.00  0.00           C  
ATOM   1962  CG  TYR A 319     159.589  91.174  94.167  1.00  0.00           C  
ATOM   1963  CD1 TYR A 319     159.355  90.162  93.242  1.00  0.00           C  
ATOM   1964  CE1 TYR A 319     158.250  90.189  92.409  1.00  0.00           C  
ATOM   1965  CZ  TYR A 319     157.363  91.248  92.479  1.00  0.00           C  
ATOM   1966  OH  TYR A 319     156.272  91.291  91.663  1.00  0.00           O  
ATOM   1967  CE2 TYR A 319     157.578  92.267  93.388  1.00  0.00           C  
ATOM   1968  CD2 TYR A 319     158.686  92.228  94.216  1.00  0.00           C  
ATOM   1969  C   TYR A 319     160.027  91.136  97.518  1.00  0.00           C  
ATOM   1970  O   TYR A 319     160.747  91.479  98.476  1.00  0.00           O  
ATOM   1971  N   GLN A 320     158.729  91.439  97.443  1.00  0.00           N  
ATOM   1972  CA  GLN A 320     158.057  92.226  98.512  1.00  0.00           C  
ATOM   1973  CB  GLN A 320     156.569  92.392  98.211  1.00  0.00           C  
ATOM   1974  CG  GLN A 320     156.213  92.332  96.731  1.00  0.00           C  
ATOM   1975  CD  GLN A 320     154.823  92.850  96.438  1.00  0.00           C  
ATOM   1976  OE1 GLN A 320     153.913  92.091  96.086  1.00  0.00           O  
ATOM   1977  NE2 GLN A 320     154.643  94.154  96.590  1.00  0.00           N  
ATOM   1978  C   GLN A 320     158.179  91.481  99.847  1.00  0.00           C  
ATOM   1979  O   GLN A 320     158.287  92.153 100.892  1.00  0.00           O  
ATOM   1980  N   GLU A 321     158.161  90.152  99.808  1.00  0.00           N  
ATOM   1981  CA  GLU A 321     158.217  89.276 101.037  1.00  0.00           C  
ATOM   1982  CB  GLU A 321     157.919  87.820 100.748  1.00  0.00           C  
ATOM   1983  CG  GLU A 321     156.421  87.558 100.794  1.00  0.00           C  
ATOM   1984  CD  GLU A 321     156.256  86.089 101.357  1.00  0.00           C  
ATOM   1985  OE1 GLU A 321     155.789  85.167 100.736  1.00  0.00           O  
ATOM   1986  OE2 GLU A 321     156.773  85.816 102.470  1.00  0.00           O  
ATOM   1987  C   GLU A 321     159.653  89.364 101.596  1.00  0.00           C  
ATOM   1988  O   GLU A 321     159.782  89.683 102.781  1.00  0.00           O  
ATOM   1989  N   LYS A 322     160.648  89.162 100.712  1.00  0.00           N  
ATOM   1990  CA  LYS A 322     162.135  89.410 100.950  1.00  0.00           C  
ATOM   1991  CB  LYS A 322     163.015  89.040  99.712  1.00  0.00           C  
ATOM   1992  CG  LYS A 322     163.073  87.521  99.575  1.00  0.00           C  
ATOM   1993  CD  LYS A 322     163.968  87.122  98.394  1.00  0.00           C  
ATOM   1994  CE  LYS A 322     163.395  87.649  97.059  1.00  0.00           C  
ATOM   1995  NZ  LYS A 322     163.774  86.917  95.870  1.00  0.00           N  
ATOM   1996  C   LYS A 322     162.413  90.885 101.374  1.00  0.00           C  
ATOM   1997  O   LYS A 322     163.380  91.097 102.114  1.00  0.00           O  
ATOM   1998  N   SER A 323     161.623  91.843 100.907  1.00  0.00           N  
ATOM   1999  CA  SER A 323     161.715  93.280 101.382  1.00  0.00           C  
ATOM   2000  CB  SER A 323     160.823  94.213 100.662  1.00  0.00           C  
ATOM   2001  OG  SER A 323     161.163  94.441  99.264  1.00  0.00           O  
ATOM   2002  C   SER A 323     161.298  93.317 102.870  1.00  0.00           C  
ATOM   2003  O   SER A 323     162.147  93.613 103.803  1.00  0.00           O  
ATOM   2004  N   LEU A 324     160.056  92.832 103.129  1.00  0.00           N  
ATOM   2005  CA  LEU A 324     159.456  92.784 104.464  1.00  0.00           C  
ATOM   2006  CB  LEU A 324     158.112  92.160 104.330  1.00  0.00           C  
ATOM   2007  CG  LEU A 324     157.061  93.179 103.865  1.00  0.00           C  
ATOM   2008  CD1 LEU A 324     155.841  92.447 103.383  1.00  0.00           C  
ATOM   2009  CD2 LEU A 324     156.615  94.229 104.921  1.00  0.00           C  
ATOM   2010  C   LEU A 324     160.399  91.951 105.459  1.00  0.00           C  
ATOM   2011  O   LEU A 324     160.550  92.422 106.592  1.00  0.00           O  
ATOM   2012  N   ARG A 325     160.887  90.784 105.041  1.00  0.00           N  
ATOM   2013  CA  ARG A 325     161.696  89.950 105.969  1.00  0.00           C  
ATOM   2014  CB  ARG A 325     162.034  88.619 105.291  1.00  0.00           C  
ATOM   2015  CG  ARG A 325     161.514  87.395 106.031  1.00  0.00           C  
ATOM   2016  CD  ARG A 325     161.290  87.681 107.506  1.00  0.00           C  
ATOM   2017  NE  ARG A 325     162.136  86.847 108.365  1.00  0.00           N  
ATOM   2018  CZ  ARG A 325     161.920  86.651 109.659  1.00  0.00           C  
ATOM   2019  NH1 ARG A 325     160.889  87.227 110.251  1.00  0.00           N  
ATOM   2020  NH2 ARG A 325     162.740  85.888 110.359  1.00  0.00           N  
ATOM   2021  C   ARG A 325     162.940  90.739 106.410  1.00  0.00           C  
ATOM   2022  O   ARG A 325     163.297  90.661 107.600  1.00  0.00           O  
ATOM   2023  N   LYS A 326     163.565  91.472 105.488  1.00  0.00           N  
ATOM   2024  CA  LYS A 326     164.804  92.211 105.837  1.00  0.00           C  
ATOM   2025  CB  LYS A 326     165.367  92.730 104.506  1.00  0.00           C  
ATOM   2026  CG  LYS A 326     166.248  91.662 103.800  1.00  0.00           C  
ATOM   2027  CD  LYS A 326     167.588  91.215 104.465  1.00  0.00           C  
ATOM   2028  CE  LYS A 326     168.699  92.311 104.564  1.00  0.00           C  
ATOM   2029  NZ  LYS A 326     169.209  92.836 103.261  1.00  0.00           N  
ATOM   2030  C   LYS A 326     164.492  93.341 106.853  1.00  0.00           C  
ATOM   2031  O   LYS A 326     165.360  93.724 107.609  1.00  0.00           O  
ATOM   2032  N   MET A 327     163.233  93.783 106.894  1.00  0.00           N  
ATOM   2033  CA  MET A 327     162.851  94.823 107.884  1.00  0.00           C  
ATOM   2034  CB  MET A 327     161.690  95.683 107.373  1.00  0.00           C  
ATOM   2035  CG  MET A 327     161.443  96.917 108.219  1.00  0.00           C  
ATOM   2036  SD  MET A 327     160.665  98.273 107.321  1.00  0.00           S  
ATOM   2037  CE  MET A 327     160.918  99.610 108.496  1.00  0.00           C  
ATOM   2038  C   MET A 327     162.468  94.157 109.218  1.00  0.00           C  
ATOM   2039  O   MET A 327     162.954  94.634 110.263  1.00  0.00           O  
ATOM   2040  N   PHE A 328     161.711  93.054 109.189  1.00  0.00           N  
ATOM   2041  CA  PHE A 328     161.204  92.472 110.467  1.00  0.00           C  
ATOM   2042  CB  PHE A 328     159.685  92.324 110.343  1.00  0.00           C  
ATOM   2043  CG  PHE A 328     158.955  93.655 110.224  1.00  0.00           C  
ATOM   2044  CD1 PHE A 328     158.687  94.423 111.350  1.00  0.00           C  
ATOM   2045  CE1 PHE A 328     158.025  95.635 111.240  1.00  0.00           C  
ATOM   2046  CZ  PHE A 328     157.631  96.098 110.007  1.00  0.00           C  
ATOM   2047  CE2 PHE A 328     157.890  95.352 108.881  1.00  0.00           C  
ATOM   2048  CD2 PHE A 328     158.548  94.138 108.985  1.00  0.00           C  
ATOM   2049  C   PHE A 328     161.878  91.139 110.844  1.00  0.00           C  
ATOM   2050  O   PHE A 328     161.415  90.528 111.833  1.00  0.00           O  
ATOM   2051  N   GLY A 329     162.923  90.704 110.133  1.00  0.00           N  
ATOM   2052  CA  GLY A 329     163.635  89.459 110.570  1.00  0.00           C  
ATOM   2053  C   GLY A 329     164.416  89.596 111.849  1.00  0.00           C  
ATOM   2054  O   GLY A 329     164.849  90.643 112.286  1.00  0.00           O  
ATOM   2055  N   ASN A 330     164.370  88.500 112.626  1.00  0.00           N  
ATOM   2056  CA  ASN A 330     164.916  88.507 114.021  1.00  0.00           C  
ATOM   2057  CB  ASN A 330     166.360  89.001 114.124  1.00  0.00           C  
ATOM   2058  CG  ASN A 330     167.345  87.919 113.752  1.00  0.00           C  
ATOM   2059  OD1 ASN A 330     166.951  86.881 113.209  1.00  0.00           O  
ATOM   2060  ND2 ASN A 330     168.621  88.134 114.034  1.00  0.00           N  
ATOM   2061  C   ASN A 330     163.829  89.133 114.912  1.00  0.00           C  
ATOM   2062  O   ASN A 330     164.199  89.790 115.907  1.00  0.00           O  
ATOM   2063  N   GLY A 331     162.548  88.986 114.549  1.00  0.00           N  
ATOM   2064  CA  GLY A 331     161.428  89.479 115.385  1.00  0.00           C  
ATOM   2065  C   GLY A 331     161.536  90.944 115.767  1.00  0.00           C  
ATOM   2066  O   GLY A 331     160.987  91.301 116.829  1.00  0.00           O  
ATOM   2067  N   ARG A 332     162.203  91.772 114.960  1.00  0.00           N  
ATOM   2068  CA  ARG A 332     162.396  93.192 115.358  1.00  0.00           C  
ATOM   2069  CB  ARG A 332     163.724  93.376 116.099  1.00  0.00           C  
ATOM   2070  CG  ARG A 332     163.536  93.530 117.601  1.00  0.00           C  
ATOM   2071  CD  ARG A 332     164.159  92.385 118.378  1.00  0.00           C  
ATOM   2072  NE  ARG A 332     165.073  91.595 117.546  1.00  0.00           N  
ATOM   2073  CZ  ARG A 332     166.385  91.532 117.722  1.00  0.00           C  
ATOM   2074  NH1 ARG A 332     167.012  92.504 118.358  1.00  0.00           N  
ATOM   2075  NH2 ARG A 332     167.063  90.499 117.256  1.00  0.00           N  
ATOM   2076  C   ARG A 332     162.346  94.085 114.111  1.00  0.00           C  
ATOM   2077  O   ARG A 332     162.800  93.629 113.043  1.00  0.00           O  
ATOM   2078  N   ALA A 333     161.814  95.303 114.252  1.00  0.00           N  
ATOM   2079  CA  ALA A 333     161.698  96.210 113.077  1.00  0.00           C  
ATOM   2080  CB  ALA A 333     160.484  97.094 113.349  1.00  0.00           C  
ATOM   2081  C   ALA A 333     163.008  96.957 112.907  1.00  0.00           C  
ATOM   2082  O   ALA A 333     163.400  97.672 113.845  1.00  0.00           O  
ATOM   2083  N   ARG A 334     163.566  96.884 111.690  1.00  0.00           N  
ATOM   2084  CA  ARG A 334     164.871  97.528 111.393  1.00  0.00           C  
ATOM   2085  CB  ARG A 334     165.835  96.499 110.790  1.00  0.00           C  
ATOM   2086  CG  ARG A 334     166.726  95.830 111.826  1.00  0.00           C  
ATOM   2087  CD  ARG A 334     165.994  94.726 112.570  1.00  0.00           C  
ATOM   2088  NE  ARG A 334     166.498  94.546 113.935  1.00  0.00           N  
ATOM   2089  CZ  ARG A 334     166.938  93.390 114.410  1.00  0.00           C  
ATOM   2090  NH1 ARG A 334     166.314  92.271 114.092  1.00  0.00           N  
ATOM   2091  NH2 ARG A 334     167.998  93.357 115.197  1.00  0.00           N  
ATOM   2092  C   ARG A 334     164.705  98.724 110.446  1.00  0.00           C  
ATOM   2093  O   ARG A 334     164.146  98.533 109.346  1.00  0.00           O  
ATOM   2094  N   SER A 335     165.175  99.900 110.854  1.00  0.00           N  
ATOM   2095  CA  SER A 335     165.157 101.122 110.080  1.00  0.00           C  
ATOM   2096  CB  SER A 335     165.342 102.405 110.877  1.00  0.00           C  
ATOM   2097  OG  SER A 335     164.397 102.589 111.860  1.00  0.00           O  
ATOM   2098  C   SER A 335     166.086 101.163 108.819  1.00  0.00           C  
ATOM   2099  O   SER A 335     167.213 100.822 108.945  1.00  0.00           O  
ATOM   2100  N   GLY A 336     165.586 101.753 107.712  1.00  0.00           N  
ATOM   2101  CA  GLY A 336     166.408 101.967 106.498  1.00  0.00           C  
ATOM   2102  C   GLY A 336     165.537 102.308 105.294  1.00  0.00           C  
ATOM   2103  O   GLY A 336     164.410 102.737 105.370  1.00  0.00           O  
ATOM   2104  N   VAL A 337     166.177 102.119 104.136  1.00  0.00           N  
ATOM   2105  CA  VAL A 337     165.572 102.318 102.795  1.00  0.00           C  
ATOM   2106  CB  VAL A 337     166.518 103.192 102.013  1.00  0.00           C  
ATOM   2107  CG1 VAL A 337     166.156 103.415 100.532  1.00  0.00           C  
ATOM   2108  CG2 VAL A 337     166.823 104.582 102.654  1.00  0.00           C  
ATOM   2109  C   VAL A 337     165.297 101.016 102.017  1.00  0.00           C  
ATOM   2110  O   VAL A 337     165.948  99.987 102.203  1.00  0.00           O  
ATOM   2111  N   ILE A 338     164.247 100.975 101.176  1.00  0.00           N  
ATOM   2112  CA  ILE A 338     163.860  99.861 100.280  1.00  0.00           C  
ATOM   2113  CB  ILE A 338     162.724  98.954 100.768  1.00  0.00           C  
ATOM   2114  CG2 ILE A 338     162.284  97.990  99.736  1.00  0.00           C  
ATOM   2115  CG1 ILE A 338     163.202  98.201 101.997  1.00  0.00           C  
ATOM   2116  CD1 ILE A 338     162.243  97.289 102.747  1.00  0.00           C  
ATOM   2117  C   ILE A 338     163.732 100.436  98.818  1.00  0.00           C  
ATOM   2118  O   ILE A 338     163.196 101.512  98.680  1.00  0.00           O  
ATOM   2119  N   VAL A 339     164.286  99.767  97.832  1.00  0.00           N  
ATOM   2120  CA  VAL A 339     164.189 100.131  96.414  1.00  0.00           C  
ATOM   2121  CB  VAL A 339     165.564 100.524  95.876  1.00  0.00           C  
ATOM   2122  CG1 VAL A 339     165.538 100.911  94.437  1.00  0.00           C  
ATOM   2123  CG2 VAL A 339     166.315 101.495  96.837  1.00  0.00           C  
ATOM   2124  C   VAL A 339     163.495  99.031  95.591  1.00  0.00           C  
ATOM   2125  O   VAL A 339     164.035  97.934  95.590  1.00  0.00           O  
ATOM   2126  N   LEU A 340     162.500  99.465  94.775  1.00  0.00           N  
ATOM   2127  CA  LEU A 340     161.556  98.565  93.923  1.00  0.00           C  
ATOM   2128  CB  LEU A 340     160.248  98.412  94.743  1.00  0.00           C  
ATOM   2129  CG  LEU A 340     160.380  97.335  95.876  1.00  0.00           C  
ATOM   2130  CD1 LEU A 340     159.492  97.738  97.089  1.00  0.00           C  
ATOM   2131  CD2 LEU A 340     159.874  95.994  95.458  1.00  0.00           C  
ATOM   2132  C   LEU A 340     161.275  99.201  92.569  1.00  0.00           C  
ATOM   2133  O   LEU A 340     161.050 100.441  92.615  1.00  0.00           O  
ATOM   2134  N   PRO A 341     161.079  98.451  91.447  1.00  0.00           N  
ATOM   2135  CD  PRO A 341     161.275  96.976  91.290  1.00  0.00           C  
ATOM   2136  CG  PRO A 341     160.856  96.687  89.796  1.00  0.00           C  
ATOM   2137  CB  PRO A 341     161.142  97.987  89.087  1.00  0.00           C  
ATOM   2138  CA  PRO A 341     160.718  99.004  90.172  1.00  0.00           C  
ATOM   2139  C   PRO A 341     159.223  99.512  90.131  1.00  0.00           C  
ATOM   2140  O   PRO A 341     158.319  99.151  90.907  1.00  0.00           O  
ATOM   2141  N   CYS A 342     158.978 100.366  89.195  1.00  0.00           N  
ATOM   2142  CA  CYS A 342     157.744 101.110  89.090  1.00  0.00           C  
ATOM   2143  CB  CYS A 342     157.731 101.936  87.774  1.00  0.00           C  
ATOM   2144  SG  CYS A 342     158.613 103.498  88.008  1.00  0.00           S  
ATOM   2145  C   CYS A 342     156.571 100.169  89.057  1.00  0.00           C  
ATOM   2146  O   CYS A 342     156.567  99.126  88.392  1.00  0.00           O  
ATOM   2147  N   GLY A 343     155.554 100.403  89.898  1.00  0.00           N  
ATOM   2148  CA  GLY A 343     154.370  99.549  90.012  1.00  0.00           C  
ATOM   2149  C   GLY A 343     154.528  98.288  90.845  1.00  0.00           C  
ATOM   2150  O   GLY A 343     153.507  97.643  91.183  1.00  0.00           O  
ATOM   2151  N   ALA A 344     155.748  97.912  91.307  1.00  0.00           N  
ATOM   2152  CA  ALA A 344     156.080  96.808  92.145  1.00  0.00           C  
ATOM   2153  CB  ALA A 344     157.602  96.439  92.133  1.00  0.00           C  
ATOM   2154  C   ALA A 344     155.537  96.873  93.612  1.00  0.00           C  
ATOM   2155  O   ALA A 344     155.792  95.910  94.365  1.00  0.00           O  
ATOM   2156  N   GLY A 345     154.787  97.944  93.919  1.00  0.00           N  
ATOM   2157  CA  GLY A 345     154.103  97.925  95.159  1.00  0.00           C  
ATOM   2158  C   GLY A 345     155.006  98.392  96.274  1.00  0.00           C  
ATOM   2159  O   GLY A 345     154.921  97.757  97.302  1.00  0.00           O  
ATOM   2160  N   LYS A 346     155.790  99.459  96.075  1.00  0.00           N  
ATOM   2161  CA  LYS A 346     156.496 100.046  97.242  1.00  0.00           C  
ATOM   2162  CB  LYS A 346     157.397 101.231  96.876  1.00  0.00           C  
ATOM   2163  CG  LYS A 346     156.835 102.215  95.861  1.00  0.00           C  
ATOM   2164  CD  LYS A 346     156.458 103.560  96.472  1.00  0.00           C  
ATOM   2165  CE  LYS A 346     155.082 103.989  96.071  1.00  0.00           C  
ATOM   2166  NZ  LYS A 346     154.846 105.409  96.340  1.00  0.00           N  
ATOM   2167  C   LYS A 346     155.308 100.414  98.133  1.00  0.00           C  
ATOM   2168  O   LYS A 346     155.375 100.152  99.351  1.00  0.00           O  
ATOM   2169  N   SER A 347     154.264 101.001  97.531  1.00  0.00           N  
ATOM   2170  CA  SER A 347     152.994 101.216  98.253  1.00  0.00           C  
ATOM   2171  CB  SER A 347     151.845 101.467  97.252  1.00  0.00           C  
ATOM   2172  OG  SER A 347     151.935 100.532  96.181  1.00  0.00           O  
ATOM   2173  C   SER A 347     152.616 100.046  99.247  1.00  0.00           C  
ATOM   2174  O   SER A 347     152.636 100.262 100.437  1.00  0.00           O  
ATOM   2175  N   LEU A 348     152.344  98.896  98.654  1.00  0.00           N  
ATOM   2176  CA  LEU A 348     151.918  97.695  99.404  1.00  0.00           C  
ATOM   2177  CB  LEU A 348     151.447  96.572  98.507  1.00  0.00           C  
ATOM   2178  CG  LEU A 348     150.932  95.301  99.182  1.00  0.00           C  
ATOM   2179  CD1 LEU A 348     149.658  95.648  99.924  1.00  0.00           C  
ATOM   2180  CD2 LEU A 348     150.654  94.363  98.023  1.00  0.00           C  
ATOM   2181  C   LEU A 348     153.001  97.237 100.496  1.00  0.00           C  
ATOM   2182  O   LEU A 348     152.572  96.803 101.573  1.00  0.00           O  
ATOM   2183  N   VAL A 349     154.291  97.293 100.166  1.00  0.00           N  
ATOM   2184  CA  VAL A 349     155.363  96.955 101.172  1.00  0.00           C  
ATOM   2185  CB  VAL A 349     156.697  96.834 100.448  1.00  0.00           C  
ATOM   2186  CG1 VAL A 349     157.995  97.037 101.351  1.00  0.00           C  
ATOM   2187  CG2 VAL A 349     156.740  95.527  99.732  1.00  0.00           C  
ATOM   2188  C   VAL A 349     155.303  98.020 102.246  1.00  0.00           C  
ATOM   2189  O   VAL A 349     155.445  97.712 103.402  1.00  0.00           O  
ATOM   2190  N   GLY A 350     155.003  99.258 101.891  1.00  0.00           N  
ATOM   2191  CA  GLY A 350     154.927 100.349 102.867  1.00  0.00           C  
ATOM   2192  C   GLY A 350     153.754 100.207 103.818  1.00  0.00           C  
ATOM   2193  O   GLY A 350     153.841 100.387 105.066  1.00  0.00           O  
ATOM   2194  N   VAL A 351     152.582  99.912 103.246  1.00  0.00           N  
ATOM   2195  CA  VAL A 351     151.360  99.728 104.089  1.00  0.00           C  
ATOM   2196  CB  VAL A 351     150.105  99.527 103.217  1.00  0.00           C  
ATOM   2197  CG1 VAL A 351     148.857  99.276 104.055  1.00  0.00           C  
ATOM   2198  CG2 VAL A 351     149.881 100.698 102.268  1.00  0.00           C  
ATOM   2199  C   VAL A 351     151.605  98.526 105.015  1.00  0.00           C  
ATOM   2200  O   VAL A 351     151.310  98.634 106.223  1.00  0.00           O  
ATOM   2201  N   THR A 352     152.220  97.461 104.493  1.00  0.00           N  
ATOM   2202  CA  THR A 352     152.470  96.255 105.317  1.00  0.00           C  
ATOM   2203  CB  THR A 352     153.051  95.122 104.473  1.00  0.00           C  
ATOM   2204  CG2 THR A 352     152.994  93.790 105.197  1.00  0.00           C  
ATOM   2205  OG1 THR A 352     152.239  95.050 103.306  1.00  0.00           O  
ATOM   2206  C   THR A 352     153.364  96.608 106.494  1.00  0.00           C  
ATOM   2207  O   THR A 352     152.970  96.288 107.634  1.00  0.00           O  
ATOM   2208  N   ALA A 353     154.529  97.224 106.257  1.00  0.00           N  
ATOM   2209  CA  ALA A 353     155.346  97.643 107.375  1.00  0.00           C  
ATOM   2210  CB  ALA A 353     156.445  98.575 106.788  1.00  0.00           C  
ATOM   2211  C   ALA A 353     154.489  98.325 108.464  1.00  0.00           C  
ATOM   2212  O   ALA A 353     154.668  97.941 109.662  1.00  0.00           O  
ATOM   2213  N   ALA A 354     153.598  99.208 108.123  1.00  0.00           N  
ATOM   2214  CA  ALA A 354     152.792 100.040 109.025  1.00  0.00           C  
ATOM   2215  CB  ALA A 354     151.996 101.064 108.218  1.00  0.00           C  
ATOM   2216  C   ALA A 354     151.977  99.022 109.831  1.00  0.00           C  
ATOM   2217  O   ALA A 354     151.946  99.026 111.045  1.00  0.00           O  
ATOM   2218  N   CYS A 355     151.288  98.140 109.039  1.00  0.00           N  
ATOM   2219  CA  CYS A 355     150.333  97.121 109.571  1.00  0.00           C  
ATOM   2220  CB  CYS A 355     149.800  96.255 108.426  1.00  0.00           C  
ATOM   2221  SG  CYS A 355     148.523  97.115 107.440  1.00  0.00           S  
ATOM   2222  C   CYS A 355     150.917  96.199 110.627  1.00  0.00           C  
ATOM   2223  O   CYS A 355     150.316  95.928 111.656  1.00  0.00           O  
ATOM   2224  N   THR A 356     152.159  95.780 110.350  1.00  0.00           N  
ATOM   2225  CA  THR A 356     153.027  95.005 111.231  1.00  0.00           C  
ATOM   2226  CB  THR A 356     154.260  94.600 110.449  1.00  0.00           C  
ATOM   2227  CG2 THR A 356     154.967  93.466 111.250  1.00  0.00           C  
ATOM   2228  OG1 THR A 356     154.079  93.926 109.245  1.00  0.00           O  
ATOM   2229  C   THR A 356     153.310  95.857 112.466  1.00  0.00           C  
ATOM   2230  O   THR A 356     153.228  95.314 113.576  1.00  0.00           O  
ATOM   2231  N   VAL A 357     153.787  97.066 112.318  1.00  0.00           N  
ATOM   2232  CA  VAL A 357     154.136  97.891 113.491  1.00  0.00           C  
ATOM   2233  CB  VAL A 357     154.906  99.225 113.111  1.00  0.00           C  
ATOM   2234  CG1 VAL A 357     154.984 100.348 114.148  1.00  0.00           C  
ATOM   2235  CG2 VAL A 357     156.307  98.891 112.633  1.00  0.00           C  
ATOM   2236  C   VAL A 357     152.951  98.055 114.404  1.00  0.00           C  
ATOM   2237  O   VAL A 357     153.155  98.053 115.602  1.00  0.00           O  
ATOM   2238  N   ARG A 358     151.755  98.325 113.868  1.00  0.00           N  
ATOM   2239  CA  ARG A 358     150.507  98.418 114.688  1.00  0.00           C  
ATOM   2240  CB  ARG A 358     150.297  97.158 115.541  1.00  0.00           C  
ATOM   2241  CG  ARG A 358     149.165  96.282 115.025  1.00  0.00           C  
ATOM   2242  CD  ARG A 358     147.844  96.679 115.656  1.00  0.00           C  
ATOM   2243  NE  ARG A 358     147.683  96.078 116.984  1.00  0.00           N  
ATOM   2244  CZ  ARG A 358     146.553  96.070 117.678  1.00  0.00           C  
ATOM   2245  NH1 ARG A 358     145.731  97.101 117.615  1.00  0.00           N  
ATOM   2246  NH2 ARG A 358     146.250  95.031 118.436  1.00  0.00           N  
ATOM   2247  C   ARG A 358     150.435  99.715 115.532  1.00  0.00           C  
ATOM   2248  O   ARG A 358     149.321 100.014 116.002  1.00  0.00           O  
ATOM   2249  N   LYS A 359     151.546 100.444 115.667  1.00  0.00           N  
ATOM   2250  CA  LYS A 359     151.519 101.746 116.384  1.00  0.00           C  
ATOM   2251  CB  LYS A 359     152.873 102.029 117.042  1.00  0.00           C  
ATOM   2252  CG  LYS A 359     152.967 101.645 118.511  1.00  0.00           C  
ATOM   2253  CD  LYS A 359     153.318 100.179 118.725  1.00  0.00           C  
ATOM   2254  CE  LYS A 359     153.083  99.744 120.135  1.00  0.00           C  
ATOM   2255  NZ  LYS A 359     152.942  98.289 120.233  1.00  0.00           N  
ATOM   2256  C   LYS A 359     151.163 102.853 115.379  1.00  0.00           C  
ATOM   2257  O   LYS A 359     151.063 102.546 114.171  1.00  0.00           O  
ATOM   2258  N   ARG A 360     151.016 104.081 115.893  1.00  0.00           N  
ATOM   2259  CA  ARG A 360     150.710 105.248 115.028  1.00  0.00           C  
ATOM   2260  CB  ARG A 360     150.598 106.533 115.856  1.00  0.00           C  
ATOM   2261  CG  ARG A 360     151.591 106.639 117.004  1.00  0.00           C  
ATOM   2262  CD  ARG A 360     151.155 107.697 118.004  1.00  0.00           C  
ATOM   2263  NE  ARG A 360     151.428 109.052 117.514  1.00  0.00           N  
ATOM   2264  CZ  ARG A 360     151.146 110.169 118.171  1.00  0.00           C  
ATOM   2265  NH1 ARG A 360     150.126 110.918 117.794  1.00  0.00           N  
ATOM   2266  NH2 ARG A 360     151.889 110.533 119.201  1.00  0.00           N  
ATOM   2267  C   ARG A 360     151.804 105.364 113.963  1.00  0.00           C  
ATOM   2268  O   ARG A 360     152.989 105.114 114.285  1.00  0.00           O  
ATOM   2269  N   CYS A 361     151.421 105.754 112.752  1.00  0.00           N  
ATOM   2270  CA  CYS A 361     152.385 105.796 111.626  1.00  0.00           C  
ATOM   2271  CB  CYS A 361     152.075 104.743 110.564  1.00  0.00           C  
ATOM   2272  SG  CYS A 361     151.982 103.063 111.350  1.00  0.00           S  
ATOM   2273  C   CYS A 361     152.287 107.207 110.943  1.00  0.00           C  
ATOM   2274  O   CYS A 361     151.194 107.772 110.916  1.00  0.00           O  
ATOM   2275  N   LEU A 362     153.343 107.523 110.252  1.00  0.00           N  
ATOM   2276  CA  LEU A 362     153.438 108.749 109.411  1.00  0.00           C  
ATOM   2277  CB  LEU A 362     154.407 109.795 110.091  1.00  0.00           C  
ATOM   2278  CG  LEU A 362     154.732 111.042 109.310  1.00  0.00           C  
ATOM   2279  CD1 LEU A 362     153.563 111.906 108.891  1.00  0.00           C  
ATOM   2280  CD2 LEU A 362     155.797 111.901 110.015  1.00  0.00           C  
ATOM   2281  C   LEU A 362     153.839 108.365 107.975  1.00  0.00           C  
ATOM   2282  O   LEU A 362     154.620 107.399 107.873  1.00  0.00           O  
ATOM   2283  N   VAL A 363     153.485 109.222 106.994  1.00  0.00           N  
ATOM   2284  CA  VAL A 363     153.909 109.084 105.563  1.00  0.00           C  
ATOM   2285  CB  VAL A 363     152.855 108.402 104.669  1.00  0.00           C  
ATOM   2286  CG1 VAL A 363     153.320 108.308 103.221  1.00  0.00           C  
ATOM   2287  CG2 VAL A 363     152.442 107.031 105.191  1.00  0.00           C  
ATOM   2288  C   VAL A 363     154.212 110.512 105.049  1.00  0.00           C  
ATOM   2289  O   VAL A 363     153.301 111.361 105.150  1.00  0.00           O  
ATOM   2290  N   LEU A 364     155.420 110.786 104.530  1.00  0.00           N  
ATOM   2291  CA  LEU A 364     155.842 112.126 104.030  1.00  0.00           C  
ATOM   2292  CB  LEU A 364     156.958 112.682 104.909  1.00  0.00           C  
ATOM   2293  CG  LEU A 364     156.559 113.243 106.290  1.00  0.00           C  
ATOM   2294  CD1 LEU A 364     157.791 113.650 107.142  1.00  0.00           C  
ATOM   2295  CD2 LEU A 364     155.519 114.295 106.273  1.00  0.00           C  
ATOM   2296  C   LEU A 364     156.344 111.965 102.584  1.00  0.00           C  
ATOM   2297  O   LEU A 364     157.067 111.006 102.239  1.00  0.00           O  
ATOM   2298  N   GLY A 365     155.924 112.849 101.674  1.00  0.00           N  
ATOM   2299  CA  GLY A 365     156.261 112.848 100.240  1.00  0.00           C  
ATOM   2300  C   GLY A 365     156.472 114.185  99.534  1.00  0.00           C  
ATOM   2301  O   GLY A 365     155.934 115.241  99.960  1.00  0.00           O  
ATOM   2302  N   ASN A 366     157.402 114.259  98.567  1.00  0.00           N  
ATOM   2303  CA  ASN A 366     157.827 115.570  97.965  1.00  0.00           C  
ATOM   2304  CB  ASN A 366     158.939 115.357  96.944  1.00  0.00           C  
ATOM   2305  CG  ASN A 366     158.502 114.436  95.831  1.00  0.00           C  
ATOM   2306  OD1 ASN A 366     158.251 113.250  96.068  1.00  0.00           O  
ATOM   2307  ND2 ASN A 366     158.395 114.961  94.619  1.00  0.00           N  
ATOM   2308  C   ASN A 366     156.705 116.381  97.305  1.00  0.00           C  
ATOM   2309  O   ASN A 366     156.977 117.542  96.927  1.00  0.00           O  
ATOM   2310  N   SER A 367     155.512 115.824  97.163  1.00  0.00           N  
ATOM   2311  CA  SER A 367     154.351 116.447  96.514  1.00  0.00           C  
ATOM   2312  CB  SER A 367     154.147 115.797  95.062  1.00  0.00           C  
ATOM   2313  OG  SER A 367     153.021 116.384  94.456  1.00  0.00           O  
ATOM   2314  C   SER A 367     153.174 116.097  97.383  1.00  0.00           C  
ATOM   2315  O   SER A 367     153.126 115.031  97.943  1.00  0.00           O  
ATOM   2316  N   ALA A 368     152.156 116.934  97.436  1.00  0.00           N  
ATOM   2317  CA  ALA A 368     150.869 116.739  98.186  1.00  0.00           C  
ATOM   2318  CB  ALA A 368     150.170 118.130  98.288  1.00  0.00           C  
ATOM   2319  C   ALA A 368     149.997 115.833  97.332  1.00  0.00           C  
ATOM   2320  O   ALA A 368     149.232 115.067  97.914  1.00  0.00           O  
ATOM   2321  N   VAL A 369     150.298 115.740  96.037  1.00  0.00           N  
ATOM   2322  CA  VAL A 369     149.531 114.842  95.122  1.00  0.00           C  
ATOM   2323  CB  VAL A 369     149.780 115.296  93.672  1.00  0.00           C  
ATOM   2324  CG1 VAL A 369     148.868 114.581  92.683  1.00  0.00           C  
ATOM   2325  CG2 VAL A 369     149.660 116.807  93.524  1.00  0.00           C  
ATOM   2326  C   VAL A 369     149.926 113.367  95.313  1.00  0.00           C  
ATOM   2327  O   VAL A 369     149.002 112.526  95.380  1.00  0.00           O  
ATOM   2328  N   SER A 370     151.223 113.050  95.417  1.00  0.00           N  
ATOM   2329  CA  SER A 370     151.633 111.640  95.445  1.00  0.00           C  
ATOM   2330  CB  SER A 370     153.112 111.510  94.942  1.00  0.00           C  
ATOM   2331  OG  SER A 370     153.981 112.195  95.751  1.00  0.00           O  
ATOM   2332  C   SER A 370     151.397 111.007  96.882  1.00  0.00           C  
ATOM   2333  O   SER A 370     151.617 109.798  97.081  1.00  0.00           O  
ATOM   2334  N   VAL A 371     150.918 111.822  97.878  1.00  0.00           N  
ATOM   2335  CA  VAL A 371     150.575 111.296  99.212  1.00  0.00           C  
ATOM   2336  CB  VAL A 371     151.241 112.099 100.348  1.00  0.00           C  
ATOM   2337  CG1 VAL A 371     152.716 112.049 100.361  1.00  0.00           C  
ATOM   2338  CG2 VAL A 371     150.837 113.595 100.358  1.00  0.00           C  
ATOM   2339  C   VAL A 371     149.078 111.084  99.473  1.00  0.00           C  
ATOM   2340  O   VAL A 371     148.644 110.383 100.366  1.00  0.00           O  
ATOM   2341  N   GLU A 372     148.319 111.815  98.627  1.00  0.00           N  
ATOM   2342  CA  GLU A 372     146.911 111.454  98.368  1.00  0.00           C  
ATOM   2343  CB  GLU A 372     146.122 112.541  97.627  1.00  0.00           C  
ATOM   2344  CG  GLU A 372     144.716 112.091  97.246  1.00  0.00           C  
ATOM   2345  CD  GLU A 372     143.815 111.771  98.430  1.00  0.00           C  
ATOM   2346  OE1 GLU A 372     144.190 112.007  99.590  1.00  0.00           O  
ATOM   2347  OE2 GLU A 372     142.717 111.216  98.167  1.00  0.00           O  
ATOM   2348  C   GLU A 372     146.731 110.127  97.753  1.00  0.00           C  
ATOM   2349  O   GLU A 372     145.755 109.398  98.088  1.00  0.00           O  
ATOM   2350  N   GLN A 373     147.798 109.644  97.115  1.00  0.00           N  
ATOM   2351  CA  GLN A 373     147.765 108.247  96.620  1.00  0.00           C  
ATOM   2352  CB  GLN A 373     148.807 108.060  95.518  1.00  0.00           C  
ATOM   2353  CG  GLN A 373     148.999 109.301  94.655  1.00  0.00           C  
ATOM   2354  CD  GLN A 373     149.189 108.999  93.185  1.00  0.00           C  
ATOM   2355  OE1 GLN A 373     149.445 109.895  92.374  1.00  0.00           O  
ATOM   2356  NE2 GLN A 373     149.060 107.731  92.825  1.00  0.00           N  
ATOM   2357  C   GLN A 373     147.991 107.298  97.820  1.00  0.00           C  
ATOM   2358  O   GLN A 373     147.448 106.175  97.787  1.00  0.00           O  
ATOM   2359  N   TRP A 374     148.758 107.726  98.838  1.00  0.00           N  
ATOM   2360  CA  TRP A 374     149.026 106.836 100.000  1.00  0.00           C  
ATOM   2361  CB  TRP A 374     150.120 107.432 100.895  1.00  0.00           C  
ATOM   2362  CG  TRP A 374     151.506 107.091 100.421  1.00  0.00           C  
ATOM   2363  CD1 TRP A 374     152.356 107.891  99.716  1.00  0.00           C  
ATOM   2364  NE1 TRP A 374     153.527 107.231  99.458  1.00  0.00           N  
ATOM   2365  CE2 TRP A 374     153.460 105.970  99.990  1.00  0.00           C  
ATOM   2366  CZ2 TRP A 374     154.396 104.938  99.983  1.00  0.00           C  
ATOM   2367  CH2 TRP A 374     154.044 103.764 100.609  1.00  0.00           C  
ATOM   2368  CZ3 TRP A 374     152.804 103.609 101.226  1.00  0.00           C  
ATOM   2369  CE3 TRP A 374     151.877 104.627 101.234  1.00  0.00           C  
ATOM   2370  CD2 TRP A 374     152.198 105.837 100.608  1.00  0.00           C  
ATOM   2371  C   TRP A 374     147.731 106.566 100.776  1.00  0.00           C  
ATOM   2372  O   TRP A 374     147.522 105.404 101.184  1.00  0.00           O  
ATOM   2373  N   LYS A 375     146.898 107.590 100.980  1.00  0.00           N  
ATOM   2374  CA  LYS A 375     145.607 107.421 101.663  1.00  0.00           C  
ATOM   2375  CB  LYS A 375     144.958 108.847 101.617  1.00  0.00           C  
ATOM   2376  CG  LYS A 375     143.846 109.090 102.662  1.00  0.00           C  
ATOM   2377  CD  LYS A 375     143.096 110.391 102.407  1.00  0.00           C  
ATOM   2378  CE  LYS A 375     141.819 110.229 101.530  1.00  0.00           C  
ATOM   2379  NZ  LYS A 375     141.506 111.470 100.809  1.00  0.00           N  
ATOM   2380  C   LYS A 375     144.826 106.358 100.915  1.00  0.00           C  
ATOM   2381  O   LYS A 375     144.341 105.404 101.510  1.00  0.00           O  
ATOM   2382  N   ALA A 376     144.760 106.472  99.538  1.00  0.00           N  
ATOM   2383  CA  ALA A 376     144.153 105.457  98.699  1.00  0.00           C  
ATOM   2384  CB  ALA A 376     144.184 105.827  97.216  1.00  0.00           C  
ATOM   2385  C   ALA A 376     144.692 104.059  98.869  1.00  0.00           C  
ATOM   2386  O   ALA A 376     143.980 103.052  98.735  1.00  0.00           O  
ATOM   2387  N   GLN A 377     145.980 103.883  99.220  1.00  0.00           N  
ATOM   2388  CA  GLN A 377     146.599 102.604  99.455  1.00  0.00           C  
ATOM   2389  CB  GLN A 377     148.102 102.688  99.069  1.00  0.00           C  
ATOM   2390  CG  GLN A 377     148.303 102.800  97.537  1.00  0.00           C  
ATOM   2391  CD  GLN A 377     149.508 103.650  97.055  1.00  0.00           C  
ATOM   2392  OE1 GLN A 377     150.332 104.119  97.799  1.00  0.00           O  
ATOM   2393  NE2 GLN A 377     149.590 103.691  95.750  1.00  0.00           N  
ATOM   2394  C   GLN A 377     146.346 102.078 100.881  1.00  0.00           C  
ATOM   2395  O   GLN A 377     145.899 100.928 101.016  1.00  0.00           O  
ATOM   2396  N   PHE A 378     146.566 102.919 101.889  1.00  0.00           N  
ATOM   2397  CA  PHE A 378     146.265 102.495 103.281  1.00  0.00           C  
ATOM   2398  CB  PHE A 378     146.635 103.629 104.239  1.00  0.00           C  
ATOM   2399  CG  PHE A 378     148.090 103.561 104.678  1.00  0.00           C  
ATOM   2400  CD1 PHE A 378     148.450 102.887 105.838  1.00  0.00           C  
ATOM   2401  CE1 PHE A 378     149.775 102.818 106.230  1.00  0.00           C  
ATOM   2402  CZ  PHE A 378     150.755 103.409 105.468  1.00  0.00           C  
ATOM   2403  CE2 PHE A 378     150.417 104.072 104.313  1.00  0.00           C  
ATOM   2404  CD2 PHE A 378     149.093 104.146 103.915  1.00  0.00           C  
ATOM   2405  C   PHE A 378     144.794 102.116 103.381  1.00  0.00           C  
ATOM   2406  O   PHE A 378     144.472 101.133 104.080  1.00  0.00           O  
ATOM   2407  N   LYS A 379     143.889 102.885 102.755  1.00  0.00           N  
ATOM   2408  CA  LYS A 379     142.420 102.645 102.909  1.00  0.00           C  
ATOM   2409  CB  LYS A 379     141.637 103.934 102.636  1.00  0.00           C  
ATOM   2410  CG  LYS A 379     141.712 104.965 103.752  1.00  0.00           C  
ATOM   2411  CD  LYS A 379     140.967 106.252 103.423  1.00  0.00           C  
ATOM   2412  CE  LYS A 379     139.522 105.996 103.140  1.00  0.00           C  
ATOM   2413  NZ  LYS A 379     138.841 107.199 102.656  1.00  0.00           N  
ATOM   2414  C   LYS A 379     141.945 101.513 101.983  1.00  0.00           C  
ATOM   2415  O   LYS A 379     140.715 101.365 101.820  1.00  0.00           O  
ATOM   2416  N   MET A 380     142.869 100.754 101.406  1.00  0.00           N  
ATOM   2417  CA  MET A 380     142.584  99.602 100.503  1.00  0.00           C  
ATOM   2418  CB  MET A 380     143.411  99.792  99.176  1.00  0.00           C  
ATOM   2419  CG  MET A 380     142.895  98.825  98.027  1.00  0.00           C  
ATOM   2420  SD  MET A 380     141.163  98.675  97.635  1.00  0.00           S  
ATOM   2421  CE  MET A 380     140.851 100.221  96.805  1.00  0.00           C  
ATOM   2422  C   MET A 380     142.909  98.236 101.111  1.00  0.00           C  
ATOM   2423  O   MET A 380     142.222  97.266 100.962  1.00  0.00           O  
ATOM   2424  N   TRP A 381     144.035  98.177 101.866  1.00  0.00           N  
ATOM   2425  CA  TRP A 381     144.486  96.884 102.480  1.00  0.00           C  
ATOM   2426  CB  TRP A 381     145.517  96.149 101.607  1.00  0.00           C  
ATOM   2427  CG  TRP A 381     145.671  96.618 100.186  1.00  0.00           C  
ATOM   2428  CD1 TRP A 381     144.978  96.180  99.097  1.00  0.00           C  
ATOM   2429  NE1 TRP A 381     145.421  96.812  97.967  1.00  0.00           N  
ATOM   2430  CE2 TRP A 381     146.439  97.667  98.298  1.00  0.00           C  
ATOM   2431  CZ2 TRP A 381     147.202  98.512  97.497  1.00  0.00           C  
ATOM   2432  CH2 TRP A 381     148.181  99.252  98.116  1.00  0.00           C  
ATOM   2433  CZ3 TRP A 381     148.391  99.178  99.491  1.00  0.00           C  
ATOM   2434  CE3 TRP A 381     147.632  98.352 100.288  1.00  0.00           C  
ATOM   2435  CD2 TRP A 381     146.636  97.572  99.692  1.00  0.00           C  
ATOM   2436  C   TRP A 381     145.054  96.989 103.919  1.00  0.00           C  
ATOM   2437  O   TRP A 381     145.930  96.154 104.231  1.00  0.00           O  
ATOM   2438  N   SER A 382     144.605  97.918 104.767  1.00  0.00           N  
ATOM   2439  CA  SER A 382     144.999  98.036 106.185  1.00  0.00           C  
ATOM   2440  CB  SER A 382     145.883  99.271 106.426  1.00  0.00           C  
ATOM   2441  OG  SER A 382     145.117 100.451 106.472  1.00  0.00           O  
ATOM   2442  C   SER A 382     143.866  98.069 107.205  1.00  0.00           C  
ATOM   2443  O   SER A 382     144.037  98.052 108.395  1.00  0.00           O  
ATOM   2444  N   THR A 383     142.628  97.923 106.711  1.00  0.00           N  
ATOM   2445  CA  THR A 383     141.377  98.036 107.557  1.00  0.00           C  
ATOM   2446  CB  THR A 383     141.149  96.805 108.474  1.00  0.00           C  
ATOM   2447  CG2 THR A 383     139.710  96.392 108.765  1.00  0.00           C  
ATOM   2448  OG1 THR A 383     141.718  95.610 108.008  1.00  0.00           O  
ATOM   2449  C   THR A 383     141.266  99.329 108.331  1.00  0.00           C  
ATOM   2450  O   THR A 383     140.296  99.405 109.163  1.00  0.00           O  
ATOM   2451  N   ILE A 384     142.169 100.300 108.044  1.00  0.00           N  
ATOM   2452  CA  ILE A 384     142.087 101.595 108.714  1.00  0.00           C  
ATOM   2453  CB  ILE A 384     143.319 102.430 108.419  1.00  0.00           C  
ATOM   2454  CG2 ILE A 384     143.417 102.898 106.955  1.00  0.00           C  
ATOM   2455  CG1 ILE A 384     143.496 103.705 109.398  1.00  0.00           C  
ATOM   2456  CD1 ILE A 384     143.769 103.350 110.838  1.00  0.00           C  
ATOM   2457  C   ILE A 384     140.792 102.274 108.241  1.00  0.00           C  
ATOM   2458  O   ILE A 384     140.532 102.253 107.031  1.00  0.00           O  
ATOM   2459  N   ASP A 385     140.003 102.812 109.174  1.00  0.00           N  
ATOM   2460  CA  ASP A 385     138.783 103.631 108.887  1.00  0.00           C  
ATOM   2461  CB  ASP A 385     137.994 103.605 110.223  1.00  0.00           C  
ATOM   2462  CG  ASP A 385     136.766 104.439 110.111  1.00  0.00           C  
ATOM   2463  OD1 ASP A 385     136.839 105.551 110.676  1.00  0.00           O  
ATOM   2464  OD2 ASP A 385     135.814 104.071 109.425  1.00  0.00           O  
ATOM   2465  C   ASP A 385     139.146 105.073 108.444  1.00  0.00           C  
ATOM   2466  O   ASP A 385     140.154 105.577 108.914  1.00  0.00           O  
ATOM   2467  N   ASP A 386     138.345 105.730 107.620  1.00  0.00           N  
ATOM   2468  CA  ASP A 386     138.446 107.188 107.264  1.00  0.00           C  
ATOM   2469  CB  ASP A 386     137.374 107.609 106.288  1.00  0.00           C  
ATOM   2470  CG  ASP A 386     137.672 108.863 105.491  1.00  0.00           C  
ATOM   2471  OD1 ASP A 386     138.795 108.866 104.927  1.00  0.00           O  
ATOM   2472  OD2 ASP A 386     136.932 109.883 105.567  1.00  0.00           O  
ATOM   2473  C   ASP A 386     138.520 108.232 108.444  1.00  0.00           C  
ATOM   2474  O   ASP A 386     139.163 109.315 108.295  1.00  0.00           O  
ATOM   2475  N   SER A 387     137.864 107.967 109.611  1.00  0.00           N  
ATOM   2476  CA  SER A 387     138.151 108.743 110.837  1.00  0.00           C  
ATOM   2477  CB  SER A 387     136.947 108.558 111.725  1.00  0.00           C  
ATOM   2478  OG  SER A 387     137.147 107.362 112.494  1.00  0.00           O  
ATOM   2479  C   SER A 387     139.454 108.452 111.607  1.00  0.00           C  
ATOM   2480  O   SER A 387     139.696 109.114 112.658  1.00  0.00           O  
ATOM   2481  N   GLN A 388     140.309 107.554 111.084  1.00  0.00           N  
ATOM   2482  CA  GLN A 388     141.599 107.196 111.751  1.00  0.00           C  
ATOM   2483  CB  GLN A 388     141.603 105.722 112.148  1.00  0.00           C  
ATOM   2484  CG  GLN A 388     140.758 105.416 113.378  1.00  0.00           C  
ATOM   2485  CD  GLN A 388     139.878 104.202 113.189  1.00  0.00           C  
ATOM   2486  OE1 GLN A 388     140.326 103.152 112.716  1.00  0.00           O  
ATOM   2487  NE2 GLN A 388     138.610 104.343 113.549  1.00  0.00           N  
ATOM   2488  C   GLN A 388     142.792 107.520 110.835  1.00  0.00           C  
ATOM   2489  O   GLN A 388     143.940 107.309 111.275  1.00  0.00           O  
ATOM   2490  N   ILE A 389     142.474 108.057 109.652  1.00  0.00           N  
ATOM   2491  CA  ILE A 389     143.522 108.500 108.692  1.00  0.00           C  
ATOM   2492  CB  ILE A 389     143.392 107.736 107.358  1.00  0.00           C  
ATOM   2493  CG2 ILE A 389     142.080 108.061 106.643  1.00  0.00           C  
ATOM   2494  CG1 ILE A 389     144.601 107.957 106.450  1.00  0.00           C  
ATOM   2495  CD1 ILE A 389     144.961 106.745 105.611  1.00  0.00           C  
ATOM   2496  C   ILE A 389     143.374 110.025 108.547  1.00  0.00           C  
ATOM   2497  O   ILE A 389     142.219 110.511 108.555  1.00  0.00           O  
ATOM   2498  N   CYS A 390     144.485 110.755 108.483  1.00  0.00           N  
ATOM   2499  CA  CYS A 390     144.501 112.243 108.385  1.00  0.00           C  
ATOM   2500  CB  CYS A 390     144.560 112.866 109.749  1.00  0.00           C  
ATOM   2501  SG  CYS A 390     144.057 114.547 109.390  1.00  0.00           S  
ATOM   2502  C   CYS A 390     145.649 112.674 107.456  1.00  0.00           C  
ATOM   2503  O   CYS A 390     146.832 112.470 107.867  1.00  0.00           O  
ATOM   2504  N   ARG A 391     145.310 113.299 106.351  1.00  0.00           N  
ATOM   2505  CA  ARG A 391     146.206 114.012 105.415  1.00  0.00           C  
ATOM   2506  CB  ARG A 391     146.016 113.607 103.937  1.00  0.00           C  
ATOM   2507  CG  ARG A 391     146.943 114.408 103.016  1.00  0.00           C  
ATOM   2508  CD  ARG A 391     146.942 113.862 101.569  1.00  0.00           C  
ATOM   2509  NE  ARG A 391     145.593 113.970 100.910  1.00  0.00           N  
ATOM   2510  CZ  ARG A 391     144.905 115.085 100.654  1.00  0.00           C  
ATOM   2511  NH1 ARG A 391     145.392 116.206 100.914  1.00  0.00           N  
ATOM   2512  NH2 ARG A 391     143.793 114.945 100.048  1.00  0.00           N  
ATOM   2513  C   ARG A 391     146.056 115.525 105.646  1.00  0.00           C  
ATOM   2514  O   ARG A 391     144.965 116.090 105.573  1.00  0.00           O  
ATOM   2515  N   PHE A 392     147.192 116.168 106.036  1.00  0.00           N  
ATOM   2516  CA  PHE A 392     147.216 117.618 106.434  1.00  0.00           C  
ATOM   2517  CB  PHE A 392     147.624 117.783 107.903  1.00  0.00           C  
ATOM   2518  CG  PHE A 392     148.549 116.722 108.485  1.00  0.00           C  
ATOM   2519  CD1 PHE A 392     149.908 116.970 108.635  1.00  0.00           C  
ATOM   2520  CE1 PHE A 392     150.748 116.011 109.177  1.00  0.00           C  
ATOM   2521  CZ  PHE A 392     150.244 114.797 109.577  1.00  0.00           C  
ATOM   2522  CE2 PHE A 392     148.901 114.538 109.447  1.00  0.00           C  
ATOM   2523  CD2 PHE A 392     148.055 115.493 108.911  1.00  0.00           C  
ATOM   2524  C   PHE A 392     148.104 118.473 105.500  1.00  0.00           C  
ATOM   2525  O   PHE A 392     149.051 119.070 106.035  1.00  0.00           O  
ATOM   2526  N   THR A 393     147.673 118.645 104.237  1.00  0.00           N  
ATOM   2527  CA  THR A 393     148.446 119.415 103.227  1.00  0.00           C  
ATOM   2528  CB  THR A 393     148.901 118.460 102.123  1.00  0.00           C  
ATOM   2529  CG2 THR A 393     149.820 117.365 102.633  1.00  0.00           C  
ATOM   2530  OG1 THR A 393     147.704 117.884 101.612  1.00  0.00           O  
ATOM   2531  C   THR A 393     147.645 120.578 102.653  1.00  0.00           C  
ATOM   2532  O   THR A 393     147.715 120.740 101.412  1.00  0.00           O  
ATOM   2533  N   SER A 394     146.873 121.321 103.462  1.00  0.00           N  
ATOM   2534  CA  SER A 394     146.181 122.567 103.046  1.00  0.00           C  
ATOM   2535  CB  SER A 394     147.121 123.521 102.335  1.00  0.00           C  
ATOM   2536  OG  SER A 394     148.443 123.611 102.965  1.00  0.00           O  
ATOM   2537  C   SER A 394     144.816 122.427 102.320  1.00  0.00           C  
ATOM   2538  O   SER A 394     144.154 123.455 102.290  1.00  0.00           O  
ATOM   2539  N   ASP A 395     144.404 121.255 101.835  1.00  0.00           N  
ATOM   2540  CA  ASP A 395     143.057 121.168 101.197  1.00  0.00           C  
ATOM   2541  CB  ASP A 395     142.941 119.922 100.334  1.00  0.00           C  
ATOM   2542  CG  ASP A 395     143.277 118.615 101.036  1.00  0.00           C  
ATOM   2543  OD1 ASP A 395     142.565 117.619 100.792  1.00  0.00           O  
ATOM   2544  OD2 ASP A 395     144.248 118.603 101.823  1.00  0.00           O  
ATOM   2545  C   ASP A 395     141.967 121.216 102.272  1.00  0.00           C  
ATOM   2546  O   ASP A 395     140.926 121.859 102.024  1.00  0.00           O  
ATOM   2547  N   ALA A 396     142.194 120.572 103.417  1.00  0.00           N  
ATOM   2548  CA  ALA A 396     141.237 120.495 104.501  1.00  0.00           C  
ATOM   2549  CB  ALA A 396     141.601 119.388 105.515  1.00  0.00           C  
ATOM   2550  C   ALA A 396     140.898 121.826 105.239  1.00  0.00           C  
ATOM   2551  O   ALA A 396     139.880 121.961 105.944  1.00  0.00           O  
ATOM   2552  N   LYS A 397     141.764 122.838 105.064  1.00  0.00           N  
ATOM   2553  CA  LYS A 397     141.534 124.191 105.660  1.00  0.00           C  
ATOM   2554  CB  LYS A 397     140.538 124.977 104.800  1.00  0.00           C  
ATOM   2555  CG  LYS A 397     141.059 125.351 103.422  1.00  0.00           C  
ATOM   2556  CD  LYS A 397     140.037 125.126 102.315  1.00  0.00           C  
ATOM   2557  CE  LYS A 397     140.668 125.096 100.960  1.00  0.00           C  
ATOM   2558  NZ  LYS A 397     142.015 124.522 101.005  1.00  0.00           N  
ATOM   2559  C   LYS A 397     141.055 124.100 107.114  1.00  0.00           C  
ATOM   2560  O   LYS A 397     139.951 124.644 107.363  1.00  0.00           O  
ATOM   2561  N   ASP A 398     141.765 123.342 107.952  1.00  0.00           N  
ATOM   2562  CA  ASP A 398     141.376 123.125 109.371  1.00  0.00           C  
ATOM   2563  CB  ASP A 398     139.974 122.554 109.517  1.00  0.00           C  
ATOM   2564  CG  ASP A 398     139.623 122.038 110.905  1.00  0.00           C  
ATOM   2565  OD1 ASP A 398     139.748 122.822 111.869  1.00  0.00           O  
ATOM   2566  OD2 ASP A 398     139.247 120.852 111.012  1.00  0.00           O  
ATOM   2567  C   ASP A 398     142.397 122.162 109.976  1.00  0.00           C  
ATOM   2568  O   ASP A 398     142.929 121.313 109.227  1.00  0.00           O  
ATOM   2569  N   LYS A 399     142.658 122.287 111.276  1.00  0.00           N  
ATOM   2570  CA  LYS A 399     143.666 121.408 111.940  1.00  0.00           C  
ATOM   2571  CB  LYS A 399     143.884 121.773 113.396  1.00  0.00           C  
ATOM   2572  CG  LYS A 399     142.626 121.449 114.214  1.00  0.00           C  
ATOM   2573  CD  LYS A 399     142.587 122.223 115.565  1.00  0.00           C  
ATOM   2574  CE  LYS A 399     141.896 123.569 115.439  1.00  0.00           C  
ATOM   2575  NZ  LYS A 399     141.253 123.892 116.725  1.00  0.00           N  
ATOM   2576  C   LYS A 399     143.415 119.919 111.746  1.00  0.00           C  
ATOM   2577  O   LYS A 399     142.248 119.505 111.710  1.00  0.00           O  
ATOM   2578  N   PRO A 400     144.524 119.106 111.632  1.00  0.00           N  
ATOM   2579  CD  PRO A 400     145.910 119.436 111.420  1.00  0.00           C  
ATOM   2580  CG  PRO A 400     146.719 118.118 111.400  1.00  0.00           C  
ATOM   2581  CB  PRO A 400     145.702 117.029 111.209  1.00  0.00           C  
ATOM   2582  CA  PRO A 400     144.297 117.656 111.446  1.00  0.00           C  
ATOM   2583  C   PRO A 400     143.544 116.966 112.612  1.00  0.00           C  
ATOM   2584  O   PRO A 400     143.529 117.468 113.753  1.00  0.00           O  
ATOM   2585  N   ILE A 401     142.871 115.862 112.256  1.00  0.00           N  
ATOM   2586  CA  ILE A 401     142.093 115.058 113.247  1.00  0.00           C  
ATOM   2587  CB  ILE A 401     140.692 115.658 113.476  1.00  0.00           C  
ATOM   2588  CG2 ILE A 401     139.685 115.156 112.439  1.00  0.00           C  
ATOM   2589  CG1 ILE A 401     140.206 115.411 114.904  1.00  0.00           C  
ATOM   2590  CD1 ILE A 401     141.313 115.428 115.942  1.00  0.00           C  
ATOM   2591  C   ILE A 401     142.051 113.618 112.711  1.00  0.00           C  
ATOM   2592  O   ILE A 401     142.164 113.453 111.482  1.00  0.00           O  
ATOM   2593  N   GLY A 402     141.863 112.620 113.573  1.00  0.00           N  
ATOM   2594  CA  GLY A 402     141.924 111.242 113.197  1.00  0.00           C  
ATOM   2595  C   GLY A 402     143.356 110.901 112.748  1.00  0.00           C  
ATOM   2596  O   GLY A 402     143.509 110.137 111.819  1.00  0.00           O  
ATOM   2597  N   CYS A 403     144.381 111.337 113.486  1.00  0.00           N  
ATOM   2598  CA  CYS A 403     145.783 111.149 113.005  1.00  0.00           C  
ATOM   2599  CB  CYS A 403     146.651 112.300 113.499  1.00  0.00           C  
ATOM   2600  SG  CYS A 403     145.787 113.893 113.460  1.00  0.00           S  
ATOM   2601  C   CYS A 403     146.416 109.794 113.397  1.00  0.00           C  
ATOM   2602  O   CYS A 403     147.652 109.776 113.586  1.00  0.00           O  
ATOM   2603  N   SER A 404     145.642 108.707 113.493  1.00  0.00           N  
ATOM   2604  CA  SER A 404     146.230 107.355 113.737  1.00  0.00           C  
ATOM   2605  CB  SER A 404     145.173 106.243 114.060  1.00  0.00           C  
ATOM   2606  OG  SER A 404     144.328 106.529 115.130  1.00  0.00           O  
ATOM   2607  C   SER A 404     147.144 106.843 112.572  1.00  0.00           C  
ATOM   2608  O   SER A 404     148.119 106.104 112.814  1.00  0.00           O  
ATOM   2609  N   VAL A 405     146.907 107.454 111.372  1.00  0.00           N  
ATOM   2610  CA  VAL A 405     147.714 107.206 110.121  1.00  0.00           C  
ATOM   2611  CB  VAL A 405     147.121 106.164 109.147  1.00  0.00           C  
ATOM   2612  CG1 VAL A 405     148.078 105.854 108.000  1.00  0.00           C  
ATOM   2613  CG2 VAL A 405     146.782 104.867 109.865  1.00  0.00           C  
ATOM   2614  C   VAL A 405     147.993 108.566 109.415  1.00  0.00           C  
ATOM   2615  O   VAL A 405     147.398 108.785 108.335  1.00  0.00           O  
ATOM   2616  N   ALA A 406     148.773 109.480 109.998  1.00  0.00           N  
ATOM   2617  CA  ALA A 406     149.292 110.809 109.527  1.00  0.00           C  
ATOM   2618  CB  ALA A 406     150.321 111.296 110.525  1.00  0.00           C  
ATOM   2619  C   ALA A 406     149.874 110.757 108.088  1.00  0.00           C  
ATOM   2620  O   ALA A 406     150.541 109.806 107.700  1.00  0.00           O  
ATOM   2621  N   ILE A 407     149.657 111.838 107.319  1.00  0.00           N  
ATOM   2622  CA  ILE A 407     150.200 111.943 105.923  1.00  0.00           C  
ATOM   2623  CB  ILE A 407     149.210 111.352 104.899  1.00  0.00           C  
ATOM   2624  CG2 ILE A 407     149.503 111.864 103.490  1.00  0.00           C  
ATOM   2625  CG1 ILE A 407     149.176 109.824 104.925  1.00  0.00           C  
ATOM   2626  CD1 ILE A 407     147.842 109.232 104.509  1.00  0.00           C  
ATOM   2627  C   ILE A 407     150.491 113.430 105.627  1.00  0.00           C  
ATOM   2628  O   ILE A 407     149.631 114.264 105.994  1.00  0.00           O  
ATOM   2629  N   SER A 408     151.630 113.760 104.988  1.00  0.00           N  
ATOM   2630  CA  SER A 408     151.999 115.203 104.757  1.00  0.00           C  
ATOM   2631  CB  SER A 408     152.420 115.866 106.048  1.00  0.00           C  
ATOM   2632  OG  SER A 408     152.140 117.258 106.011  1.00  0.00           O  
ATOM   2633  C   SER A 408     153.056 115.453 103.646  1.00  0.00           C  
ATOM   2634  O   SER A 408     153.368 114.482 102.922  1.00  0.00           O  
ATOM   2635  N   THR A 409     153.596 116.694 103.512  1.00  0.00           N  
ATOM   2636  CA  THR A 409     154.566 117.071 102.398  1.00  0.00           C  
ATOM   2637  CB  THR A 409     153.873 117.580 101.113  1.00  0.00           C  
ATOM   2638  CG2 THR A 409     153.170 118.912 101.204  1.00  0.00           C  
ATOM   2639  OG1 THR A 409     154.713 117.627  99.985  1.00  0.00           O  
ATOM   2640  C   THR A 409     155.555 118.063 102.949  1.00  0.00           C  
ATOM   2641  O   THR A 409     155.303 118.802 103.850  1.00  0.00           O  
ATOM   2642  N   TYR A 410     156.603 118.158 102.153  1.00  0.00           N  
ATOM   2643  CA  TYR A 410     157.592 119.181 102.500  1.00  0.00           C  
ATOM   2644  CB  TYR A 410     158.952 118.675 102.012  1.00  0.00           C  
ATOM   2645  CG  TYR A 410     159.277 117.248 102.440  1.00  0.00           C  
ATOM   2646  CD1 TYR A 410     158.767 116.150 101.755  1.00  0.00           C  
ATOM   2647  CE1 TYR A 410     159.060 114.854 102.143  1.00  0.00           C  
ATOM   2648  CZ  TYR A 410     159.884 114.633 103.230  1.00  0.00           C  
ATOM   2649  OH  TYR A 410     160.179 113.358 103.616  1.00  0.00           O  
ATOM   2650  CE2 TYR A 410     160.408 115.709 103.924  1.00  0.00           C  
ATOM   2651  CD2 TYR A 410     160.104 117.000 103.527  1.00  0.00           C  
ATOM   2652  C   TYR A 410     157.129 120.480 101.868  1.00  0.00           C  
ATOM   2653  O   TYR A 410     156.078 120.513 101.189  1.00  0.00           O  
ATOM   2654  N   SER A 411     157.894 121.521 102.071  1.00  0.00           N  
ATOM   2655  CA  SER A 411     157.672 122.943 101.586  1.00  0.00           C  
ATOM   2656  CB  SER A 411     157.676 123.129 100.090  1.00  0.00           C  
ATOM   2657  OG  SER A 411     157.547 124.527  99.804  1.00  0.00           O  
ATOM   2658  C   SER A 411     156.423 123.575 102.217  1.00  0.00           C  
ATOM   2659  O   SER A 411     156.426 124.737 102.631  1.00  0.00           O  
ATOM   2660  N   MET A 412     155.419 122.706 102.417  1.00  0.00           N  
ATOM   2661  CA  MET A 412     154.290 123.107 103.285  1.00  0.00           C  
ATOM   2662  CB  MET A 412     153.072 122.199 103.108  1.00  0.00           C  
ATOM   2663  CG  MET A 412     151.843 122.687 103.850  1.00  0.00           C  
ATOM   2664  SD  MET A 412     151.343 121.564 105.169  1.00  0.00           S  
ATOM   2665  CE  MET A 412     152.127 120.068 104.557  1.00  0.00           C  
ATOM   2666  C   MET A 412     154.965 122.898 104.642  1.00  0.00           C  
ATOM   2667  O   MET A 412     155.046 123.876 105.415  1.00  0.00           O  
ATOM   2668  N   LEU A 413     155.447 121.669 104.922  1.00  0.00           N  
ATOM   2669  CA  LEU A 413     156.323 121.534 106.095  1.00  0.00           C  
ATOM   2670  CB  LEU A 413     156.437 120.089 106.513  1.00  0.00           C  
ATOM   2671  CG  LEU A 413     155.196 119.287 106.943  1.00  0.00           C  
ATOM   2672  CD1 LEU A 413     155.509 117.835 107.233  1.00  0.00           C  
ATOM   2673  CD2 LEU A 413     154.466 119.962 108.088  1.00  0.00           C  
ATOM   2674  C   LEU A 413     157.745 122.145 105.865  1.00  0.00           C  
ATOM   2675  O   LEU A 413     158.312 122.090 104.783  1.00  0.00           O  
ATOM   2676  N   GLY A 414     158.337 122.626 106.962  1.00  0.00           N  
ATOM   2677  CA  GLY A 414     159.719 122.941 107.172  1.00  0.00           C  
ATOM   2678  C   GLY A 414     160.258 124.234 106.640  1.00  0.00           C  
ATOM   2679  O   GLY A 414     161.467 124.524 106.912  1.00  0.00           O  
ATOM   2680  N   HIS A 415     159.521 124.908 105.822  1.00  0.00           N  
ATOM   2681  CA  HIS A 415     159.996 126.082 105.149  1.00  0.00           C  
ATOM   2682  CB  HIS A 415     159.305 126.179 103.717  1.00  0.00           C  
ATOM   2683  CG  HIS A 415     159.534 127.442 103.029  1.00  0.00           C  
ATOM   2684  ND1 HIS A 415     160.729 127.887 102.556  1.00  0.00           N  
ATOM   2685  CE1 HIS A 415     160.531 129.181 102.119  1.00  0.00           C  
ATOM   2686  NE2 HIS A 415     159.244 129.459 102.215  1.00  0.00           N  
ATOM   2687  CD2 HIS A 415     158.615 128.424 102.895  1.00  0.00           C  
ATOM   2688  C   HIS A 415     159.804 127.337 106.062  1.00  0.00           C  
ATOM   2689  O   HIS A 415     158.779 127.424 106.704  1.00  0.00           O  
ATOM   2690  N   THR A 416     163.269 129.436 105.747  1.00  0.00           N  
ATOM   2691  CA  THR A 416     161.918 129.581 106.334  1.00  0.00           C  
ATOM   2692  CB  THR A 416     161.985 129.390 107.849  1.00  0.00           C  
ATOM   2693  CG2 THR A 416     162.321 127.963 108.243  1.00  0.00           C  
ATOM   2694  OG1 THR A 416     163.010 130.272 108.295  1.00  0.00           O  
ATOM   2695  C   THR A 416     161.359 130.939 105.970  1.00  0.00           C  
ATOM   2696  O   THR A 416     161.987 131.954 106.342  1.00  0.00           O  
ATOM   2697  N   THR A 417     160.182 130.944 105.315  1.00  0.00           N  
ATOM   2698  CA  THR A 417     159.610 132.216 104.815  1.00  0.00           C  
ATOM   2699  CB  THR A 417     160.295 132.535 103.483  1.00  0.00           C  
ATOM   2700  CG2 THR A 417     159.381 133.209 102.474  1.00  0.00           C  
ATOM   2701  OG1 THR A 417     161.366 133.412 103.817  1.00  0.00           O  
ATOM   2702  C   THR A 417     158.089 132.205 104.682  1.00  0.00           C  
ATOM   2703  O   THR A 417     157.552 131.165 104.236  1.00  0.00           O  
ATOM   2704  N   LYS A 418     157.402 133.323 104.987  1.00  0.00           N  
ATOM   2705  CA  LYS A 418     155.933 133.497 104.736  1.00  0.00           C  
ATOM   2706  CB  LYS A 418     155.647 133.467 103.224  1.00  0.00           C  
ATOM   2707  CG  LYS A 418     155.131 132.165 102.613  1.00  0.00           C  
ATOM   2708  CD  LYS A 418     155.722 131.831 101.250  1.00  0.00           C  
ATOM   2709  CE  LYS A 418     155.221 132.737 100.172  1.00  0.00           C  
ATOM   2710  NZ  LYS A 418     155.927 132.495  98.912  1.00  0.00           N  
ATOM   2711  C   LYS A 418     155.028 132.513 105.505  1.00  0.00           C  
ATOM   2712  O   LYS A 418     153.792 132.604 105.336  1.00  0.00           O  
ATOM   2713  N   ARG A 419     155.584 131.686 106.392  1.00  0.00           N  
ATOM   2714  CA  ARG A 419     154.763 130.658 107.090  1.00  0.00           C  
ATOM   2715  CB  ARG A 419     155.624 129.890 108.098  1.00  0.00           C  
ATOM   2716  CG  ARG A 419     154.955 128.617 108.594  1.00  0.00           C  
ATOM   2717  CD  ARG A 419     155.789 127.938 109.662  1.00  0.00           C  
ATOM   2718  NE  ARG A 419     157.161 127.661 109.223  1.00  0.00           N  
ATOM   2719  CZ  ARG A 419     157.960 126.765 109.789  1.00  0.00           C  
ATOM   2720  NH1 ARG A 419     157.672 126.287 110.986  1.00  0.00           N  
ATOM   2721  NH2 ARG A 419     159.040 126.347 109.155  1.00  0.00           N  
ATOM   2722  C   ARG A 419     153.542 131.274 107.804  1.00  0.00           C  
ATOM   2723  O   ARG A 419     153.757 132.085 108.731  1.00  0.00           O  
ATOM   2724  N   SER A 420     152.317 130.902 107.404  1.00  0.00           N  
ATOM   2725  CA  SER A 420     151.063 131.351 108.091  1.00  0.00           C  
ATOM   2726  CB  SER A 420     149.851 131.060 107.361  1.00  0.00           C  
ATOM   2727  OG  SER A 420     149.749 129.682 107.005  1.00  0.00           O  
ATOM   2728  C   SER A 420     151.014 130.643 109.440  1.00  0.00           C  
ATOM   2729  O   SER A 420     151.567 129.612 109.659  1.00  0.00           O  
ATOM   2730  N   TRP A 421     150.254 131.255 110.358  1.00  0.00           N  
ATOM   2731  CA  TRP A 421     150.079 130.685 111.719  1.00  0.00           C  
ATOM   2732  CB  TRP A 421     149.113 131.584 112.503  1.00  0.00           C  
ATOM   2733  CG  TRP A 421     148.658 131.058 113.840  1.00  0.00           C  
ATOM   2734  CD1 TRP A 421     149.266 131.251 115.045  1.00  0.00           C  
ATOM   2735  NE1 TRP A 421     148.552 130.643 116.042  1.00  0.00           N  
ATOM   2736  CE2 TRP A 421     147.446 130.041 115.502  1.00  0.00           C  
ATOM   2737  CZ2 TRP A 421     146.432 129.307 116.113  1.00  0.00           C  
ATOM   2738  CH2 TRP A 421     145.441 128.807 115.301  1.00  0.00           C  
ATOM   2739  CZ3 TRP A 421     145.441 129.031 113.926  1.00  0.00           C  
ATOM   2740  CE3 TRP A 421     146.438 129.764 113.323  1.00  0.00           C  
ATOM   2741  CD2 TRP A 421     147.471 130.280 114.111  1.00  0.00           C  
ATOM   2742  C   TRP A 421     149.551 129.255 111.623  1.00  0.00           C  
ATOM   2743  O   TRP A 421     150.128 128.351 112.262  1.00  0.00           O  
ATOM   2744  N   GLU A 422     148.438 129.021 110.923  1.00  0.00           N  
ATOM   2745  CA  GLU A 422     147.858 127.647 110.929  1.00  0.00           C  
ATOM   2746  CB  GLU A 422     146.770 127.513 109.864  1.00  0.00           C  
ATOM   2747  CG  GLU A 422     145.428 127.068 110.438  1.00  0.00           C  
ATOM   2748  CD  GLU A 422     144.221 127.489 109.619  1.00  0.00           C  
ATOM   2749  OE1 GLU A 422     143.329 126.643 109.400  1.00  0.00           O  
ATOM   2750  OE2 GLU A 422     144.175 128.665 109.201  1.00  0.00           O  
ATOM   2751  C   GLU A 422     148.992 126.627 110.723  1.00  0.00           C  
ATOM   2752  O   GLU A 422     149.021 125.614 111.455  1.00  0.00           O  
ATOM   2753  N   ALA A 423     149.878 126.887 109.764  1.00  0.00           N  
ATOM   2754  CA  ALA A 423     151.070 125.995 109.465  1.00  0.00           C  
ATOM   2755  CB  ALA A 423     151.723 126.429 108.156  1.00  0.00           C  
ATOM   2756  C   ALA A 423     152.125 125.794 110.576  1.00  0.00           C  
ATOM   2757  O   ALA A 423     152.555 124.752 110.956  1.00  0.00           O  
ATOM   2758  N   GLU A 424     152.318 126.872 111.339  1.00  0.00           N  
ATOM   2759  CA  GLU A 424     153.198 126.718 112.529  1.00  0.00           C  
ATOM   2760  CB  GLU A 424     153.586 128.067 113.130  1.00  0.00           C  
ATOM   2761  CG  GLU A 424     154.741 127.962 114.122  1.00  0.00           C  
ATOM   2762  CD  GLU A 424     155.953 127.202 113.611  1.00  0.00           C  
ATOM   2763  OE1 GLU A 424     156.045 125.975 113.838  1.00  0.00           O  
ATOM   2764  OE2 GLU A 424     156.817 127.850 112.988  1.00  0.00           O  
ATOM   2765  C   GLU A 424     152.477 125.836 113.570  1.00  0.00           C  
ATOM   2766  O   GLU A 424     153.160 124.987 114.178  1.00  0.00           O  
ATOM   2767  N   ARG A 425     151.160 126.003 113.709  1.00  0.00           N  
ATOM   2768  CA  ARG A 425     150.381 125.170 114.661  1.00  0.00           C  
ATOM   2769  CB  ARG A 425     148.921 125.629 114.729  1.00  0.00           C  
ATOM   2770  CG  ARG A 425     148.480 125.996 116.138  1.00  0.00           C  
ATOM   2771  CD  ARG A 425     149.486 125.534 117.183  1.00  0.00           C  
ATOM   2772  NE  ARG A 425     148.946 124.486 118.054  1.00  0.00           N  
ATOM   2773  CZ  ARG A 425     149.153 123.185 117.895  1.00  0.00           C  
ATOM   2774  NH1 ARG A 425     149.839 122.510 118.800  1.00  0.00           N  
ATOM   2775  NH2 ARG A 425     148.669 122.561 116.837  1.00  0.00           N  
ATOM   2776  C   ARG A 425     150.485 123.693 114.245  1.00  0.00           C  
ATOM   2777  O   ARG A 425     150.842 122.865 115.110  1.00  0.00           O  
ATOM   2778  N   VAL A 426     150.186 123.375 112.980  1.00  0.00           N  
ATOM   2779  CA  VAL A 426     150.298 121.998 112.544  1.00  0.00           C  
ATOM   2780  CB  VAL A 426     150.081 121.851 111.030  1.00  0.00           C  
ATOM   2781  CG1 VAL A 426     150.482 120.463 110.483  1.00  0.00           C  
ATOM   2782  CG2 VAL A 426     148.547 122.008 110.903  1.00  0.00           C  
ATOM   2783  C   VAL A 426     151.721 121.552 112.978  1.00  0.00           C  
ATOM   2784  O   VAL A 426     151.842 120.472 113.543  1.00  0.00           O  
ATOM   2785  N   MET A 427     152.729 122.417 112.836  1.00  0.00           N  
ATOM   2786  CA  MET A 427     154.114 122.014 113.202  1.00  0.00           C  
ATOM   2787  CB  MET A 427     155.152 123.001 112.653  1.00  0.00           C  
ATOM   2788  CG  MET A 427     155.912 122.460 111.458  1.00  0.00           C  
ATOM   2789  SD  MET A 427     156.419 123.726 110.278  1.00  0.00           S  
ATOM   2790  CE  MET A 427     155.092 123.655 109.068  1.00  0.00           C  
ATOM   2791  C   MET A 427     154.238 121.858 114.733  1.00  0.00           C  
ATOM   2792  O   MET A 427     154.900 120.893 115.160  1.00  0.00           O  
ATOM   2793  N   GLU A 428     153.685 122.777 115.531  1.00  0.00           N  
ATOM   2794  CA  GLU A 428     153.735 122.582 117.006  1.00  0.00           C  
ATOM   2795  CB  GLU A 428     152.899 123.642 117.723  1.00  0.00           C  
ATOM   2796  CG  GLU A 428     153.030 123.604 119.244  1.00  0.00           C  
ATOM   2797  CD  GLU A 428     154.318 123.031 119.810  1.00  0.00           C  
ATOM   2798  OE1 GLU A 428     154.249 121.952 120.437  1.00  0.00           O  
ATOM   2799  OE2 GLU A 428     155.384 123.659 119.638  1.00  0.00           O  
ATOM   2800  C   GLU A 428     153.263 121.149 117.299  1.00  0.00           C  
ATOM   2801  O   GLU A 428     154.070 120.351 117.817  1.00  0.00           O  
ATOM   2802  N   TRP A 429     152.035 120.820 116.895  1.00  0.00           N  
ATOM   2803  CA  TRP A 429     151.523 119.439 117.076  1.00  0.00           C  
ATOM   2804  CB  TRP A 429     150.140 119.318 116.424  1.00  0.00           C  
ATOM   2805  CG  TRP A 429     149.708 117.901 116.163  1.00  0.00           C  
ATOM   2806  CD1 TRP A 429     149.112 117.048 117.044  1.00  0.00           C  
ATOM   2807  NE1 TRP A 429     148.867 115.842 116.446  1.00  0.00           N  
ATOM   2808  CE2 TRP A 429     149.308 115.885 115.149  1.00  0.00           C  
ATOM   2809  CZ2 TRP A 429     149.279 114.910 114.156  1.00  0.00           C  
ATOM   2810  CH2 TRP A 429     149.803 115.246 112.930  1.00  0.00           C  
ATOM   2811  CZ3 TRP A 429     150.339 116.509 112.686  1.00  0.00           C  
ATOM   2812  CE3 TRP A 429     150.367 117.475 113.665  1.00  0.00           C  
ATOM   2813  CD2 TRP A 429     149.846 117.170 114.926  1.00  0.00           C  
ATOM   2814  C   TRP A 429     152.514 118.430 116.484  1.00  0.00           C  
ATOM   2815  O   TRP A 429     152.712 117.359 117.097  1.00  0.00           O  
ATOM   2816  N   LEU A 430     153.047 118.667 115.282  1.00  0.00           N  
ATOM   2817  CA  LEU A 430     154.023 117.671 114.766  1.00  0.00           C  
ATOM   2818  CB  LEU A 430     154.616 118.137 113.438  1.00  0.00           C  
ATOM   2819  CG  LEU A 430     154.430 117.189 112.250  1.00  0.00           C  
ATOM   2820  CD1 LEU A 430     153.956 115.819 112.708  1.00  0.00           C  
ATOM   2821  CD2 LEU A 430     153.462 117.788 111.246  1.00  0.00           C  
ATOM   2822  C   LEU A 430     155.104 117.499 115.837  1.00  0.00           C  
ATOM   2823  O   LEU A 430     155.318 116.354 116.295  1.00  0.00           O  
ATOM   2824  N   LYS A 431     155.761 118.584 116.247  1.00  0.00           N  
ATOM   2825  CA  LYS A 431     156.794 118.487 117.312  1.00  0.00           C  
ATOM   2826  CB  LYS A 431     157.246 119.890 117.735  1.00  0.00           C  
ATOM   2827  CG  LYS A 431     158.073 119.949 119.010  1.00  0.00           C  
ATOM   2828  CD  LYS A 431     157.459 120.837 120.085  1.00  0.00           C  
ATOM   2829  CE  LYS A 431     156.957 120.067 121.266  1.00  0.00           C  
ATOM   2830  NZ  LYS A 431     157.581 118.746 121.369  1.00  0.00           N  
ATOM   2831  C   LYS A 431     156.237 117.685 118.499  1.00  0.00           C  
ATOM   2832  O   LYS A 431     156.933 116.752 118.956  1.00  0.00           O  
ATOM   2833  N   THR A 432     155.012 117.997 118.927  1.00  0.00           N  
ATOM   2834  CA  THR A 432     154.452 117.386 120.156  1.00  0.00           C  
ATOM   2835  CB  THR A 432     153.167 118.129 120.526  1.00  0.00           C  
ATOM   2836  CG2 THR A 432     152.904 118.139 122.020  1.00  0.00           C  
ATOM   2837  OG1 THR A 432     153.340 119.472 120.088  1.00  0.00           O  
ATOM   2838  C   THR A 432     154.200 115.898 120.039  1.00  0.00           C  
ATOM   2839  O   THR A 432     154.046 115.260 121.104  1.00  0.00           O  
ATOM   2840  N   GLN A 433     154.163 115.320 118.834  1.00  0.00           N  
ATOM   2841  CA  GLN A 433     153.807 113.920 118.821  1.00  0.00           C  
ATOM   2842  CB  GLN A 433     152.799 113.586 117.675  1.00  0.00           C  
ATOM   2843  CG  GLN A 433     151.424 114.254 117.808  1.00  0.00           C  
ATOM   2844  CD  GLN A 433     150.822 114.209 119.196  1.00  0.00           C  
ATOM   2845  OE1 GLN A 433     150.617 113.148 119.755  1.00  0.00           O  
ATOM   2846  NE2 GLN A 433     150.467 115.375 119.684  1.00  0.00           N  
ATOM   2847  C   GLN A 433     155.073 113.052 118.648  1.00  0.00           C  
ATOM   2848  O   GLN A 433     156.209 113.560 118.590  1.00  0.00           O  
ATOM   2849  N   GLU A 434     154.901 111.726 118.612  1.00  0.00           N  
ATOM   2850  CA  GLU A 434     155.935 110.740 118.118  1.00  0.00           C  
ATOM   2851  CB  GLU A 434     156.694 110.279 119.367  1.00  0.00           C  
ATOM   2852  CG  GLU A 434     155.989 109.490 120.459  1.00  0.00           C  
ATOM   2853  CD  GLU A 434     155.180 110.390 121.396  1.00  0.00           C  
ATOM   2854  OE1 GLU A 434     153.931 110.227 121.367  1.00  0.00           O  
ATOM   2855  OE2 GLU A 434     155.712 111.237 122.110  1.00  0.00           O  
ATOM   2856  C   GLU A 434     155.235 109.566 117.457  1.00  0.00           C  
ATOM   2857  O   GLU A 434     154.067 109.215 117.779  1.00  0.00           O  
ATOM   2858  N   TRP A 435     156.003 108.916 116.556  1.00  0.00           N  
ATOM   2859  CA  TRP A 435     155.429 107.826 115.726  1.00  0.00           C  
ATOM   2860  CB  TRP A 435     155.227 108.333 114.288  1.00  0.00           C  
ATOM   2861  CG  TRP A 435     154.701 109.741 114.207  1.00  0.00           C  
ATOM   2862  CD1 TRP A 435     155.428 110.892 114.121  1.00  0.00           C  
ATOM   2863  NE1 TRP A 435     154.596 111.978 114.076  1.00  0.00           N  
ATOM   2864  CE2 TRP A 435     153.295 111.551 114.131  1.00  0.00           C  
ATOM   2865  CZ2 TRP A 435     152.107 112.277 114.114  1.00  0.00           C  
ATOM   2866  CH2 TRP A 435     150.932 111.565 114.186  1.00  0.00           C  
ATOM   2867  CZ3 TRP A 435     150.926 110.174 114.266  1.00  0.00           C  
ATOM   2868  CE3 TRP A 435     152.099 109.454 114.282  1.00  0.00           C  
ATOM   2869  CD2 TRP A 435     153.314 110.142 114.215  1.00  0.00           C  
ATOM   2870  C   TRP A 435     156.246 106.532 115.702  1.00  0.00           C  
ATOM   2871  O   TRP A 435     157.464 106.603 115.427  1.00  0.00           O  
ATOM   2872  N   GLY A 436     155.608 105.396 115.966  1.00  0.00           N  
ATOM   2873  CA  GLY A 436     156.101 104.062 115.902  1.00  0.00           C  
ATOM   2874  C   GLY A 436     156.683 103.658 114.513  1.00  0.00           C  
ATOM   2875  O   GLY A 436     157.596 102.792 114.535  1.00  0.00           O  
ATOM   2876  N   LEU A 437     156.399 104.477 113.464  1.00  0.00           N  
ATOM   2877  CA  LEU A 437     156.972 104.281 112.090  1.00  0.00           C  
ATOM   2878  CB  LEU A 437     156.396 103.010 111.465  1.00  0.00           C  
ATOM   2879  CG  LEU A 437     156.913 102.665 110.065  1.00  0.00           C  
ATOM   2880  CD1 LEU A 437     158.425 102.513 110.049  1.00  0.00           C  
ATOM   2881  CD2 LEU A 437     156.248 101.410 109.536  1.00  0.00           C  
ATOM   2882  C   LEU A 437     156.761 105.507 111.147  1.00  0.00           C  
ATOM   2883  O   LEU A 437     155.624 106.024 111.139  1.00  0.00           O  
ATOM   2884  N   MET A 438     157.784 105.967 110.391  1.00  0.00           N  
ATOM   2885  CA  MET A 438     157.720 107.066 109.344  1.00  0.00           C  
ATOM   2886  CB  MET A 438     158.631 108.202 109.797  1.00  0.00           C  
ATOM   2887  CG  MET A 438     158.717 109.377 108.785  1.00  0.00           C  
ATOM   2888  SD  MET A 438     159.371 110.875 109.585  1.00  0.00           S  
ATOM   2889  CE  MET A 438     160.971 110.317 110.261  1.00  0.00           C  
ATOM   2890  C   MET A 438     158.094 106.527 107.911  1.00  0.00           C  
ATOM   2891  O   MET A 438     159.247 106.236 107.652  1.00  0.00           O  
ATOM   2892  N   ILE A 439     157.078 106.575 107.035  1.00  0.00           N  
ATOM   2893  CA  ILE A 439     157.291 106.221 105.602  1.00  0.00           C  
ATOM   2894  CB  ILE A 439     155.977 105.751 104.951  1.00  0.00           C  
ATOM   2895  CG2 ILE A 439     156.170 105.439 103.467  1.00  0.00           C  
ATOM   2896  CG1 ILE A 439     155.381 104.561 105.701  1.00  0.00           C  
ATOM   2897  CD1 ILE A 439     156.239 103.310 105.652  1.00  0.00           C  
ATOM   2898  C   ILE A 439     157.859 107.479 104.935  1.00  0.00           C  
ATOM   2899  O   ILE A 439     157.408 108.586 105.305  1.00  0.00           O  
ATOM   2900  N   LEU A 440     158.759 107.322 103.973  1.00  0.00           N  
ATOM   2901  CA  LEU A 440     159.499 108.403 103.329  1.00  0.00           C  
ATOM   2902  CB  LEU A 440     160.833 108.659 104.043  1.00  0.00           C  
ATOM   2903  CG  LEU A 440     160.705 109.056 105.527  1.00  0.00           C  
ATOM   2904  CD1 LEU A 440     161.987 109.071 106.362  1.00  0.00           C  
ATOM   2905  CD2 LEU A 440     160.122 110.463 105.548  1.00  0.00           C  
ATOM   2906  C   LEU A 440     159.693 108.179 101.816  1.00  0.00           C  
ATOM   2907  O   LEU A 440     160.671 107.608 101.401  1.00  0.00           O  
ATOM   2908  N   ASP A 441     158.662 108.492 101.065  1.00  0.00           N  
ATOM   2909  CA  ASP A 441     158.524 108.160  99.660  1.00  0.00           C  
ATOM   2910  CB  ASP A 441     157.061 108.133  99.244  1.00  0.00           C  
ATOM   2911  CG  ASP A 441     156.874 107.631  97.806  1.00  0.00           C  
ATOM   2912  OD1 ASP A 441     155.742 107.900  97.343  1.00  0.00           O  
ATOM   2913  OD2 ASP A 441     157.815 106.987  97.228  1.00  0.00           O  
ATOM   2914  C   ASP A 441     159.463 109.127  98.836  1.00  0.00           C  
ATOM   2915  O   ASP A 441     159.631 110.284  99.239  1.00  0.00           O  
ATOM   2916  N   GLU A 442     160.031 108.627  97.725  1.00  0.00           N  
ATOM   2917  CA  GLU A 442     161.038 109.421  96.960  1.00  0.00           C  
ATOM   2918  CB  GLU A 442     160.431 110.601  96.199  1.00  0.00           C  
ATOM   2919  CG  GLU A 442     160.959 110.712  94.772  1.00  0.00           C  
ATOM   2920  CD  GLU A 442     161.149 109.370  94.087  1.00  0.00           C  
ATOM   2921  OE1 GLU A 442     162.312 108.967  93.874  1.00  0.00           O  
ATOM   2922  OE2 GLU A 442     160.129 108.726  93.762  1.00  0.00           O  
ATOM   2923  C   GLU A 442     162.081 109.834  97.999  1.00  0.00           C  
ATOM   2924  O   GLU A 442     162.200 111.047  98.284  1.00  0.00           O  
ATOM   2925  N   VAL A 443     162.448 108.853  98.839  1.00  0.00           N  
ATOM   2926  CA  VAL A 443     163.288 109.156 100.044  1.00  0.00           C  
ATOM   2927  CB  VAL A 443     164.282 108.009 100.368  1.00  0.00           C  
ATOM   2928  CG1 VAL A 443     164.819 107.218  99.181  1.00  0.00           C  
ATOM   2929  CG2 VAL A 443     165.265 108.234 101.513  1.00  0.00           C  
ATOM   2930  C   VAL A 443     163.863 110.584  99.914  1.00  0.00           C  
ATOM   2931  O   VAL A 443     165.066 110.805 100.186  1.00  0.00           O  
ATOM   2932  N   HIS A 444     165.579 109.859  98.156  1.00  0.00           N  
ATOM   2933  CA  HIS A 444     166.861 110.339  97.786  1.00  0.00           C  
ATOM   2934  CB  HIS A 444     167.190 109.785  96.425  1.00  0.00           C  
ATOM   2935  CG  HIS A 444     166.264 110.139  95.344  1.00  0.00           C  
ATOM   2936  ND1 HIS A 444     165.743 111.365  95.038  1.00  0.00           N  
ATOM   2937  CE1 HIS A 444     164.814 111.184  94.100  1.00  0.00           C  
ATOM   2938  NE2 HIS A 444     164.702 109.860  93.828  1.00  0.00           N  
ATOM   2939  CD2 HIS A 444     165.669 109.192  94.565  1.00  0.00           C  
ATOM   2940  C   HIS A 444     167.024 111.868  97.859  1.00  0.00           C  
ATOM   2941  O   HIS A 444     168.118 112.413  97.857  1.00  0.00           O  
ATOM   2942  N   THR A 445     164.699 112.291  98.107  1.00  0.00           N  
ATOM   2943  CA  THR A 445     165.012 113.729  97.969  1.00  0.00           C  
ATOM   2944  CB  THR A 445     163.934 114.350  97.081  1.00  0.00           C  
ATOM   2945  CG2 THR A 445     164.381 115.632  96.404  1.00  0.00           C  
ATOM   2946  OG1 THR A 445     163.644 113.371  96.088  1.00  0.00           O  
ATOM   2947  C   THR A 445     165.027 114.343  99.345  1.00  0.00           C  
ATOM   2948  O   THR A 445     164.430 115.413  99.494  1.00  0.00           O  
ATOM   2949  N   ILE A 446     165.676 113.763 100.358  1.00  0.00           N  
ATOM   2950  CA  ILE A 446     165.530 114.343 101.740  1.00  0.00           C  
ATOM   2951  CB  ILE A 446     165.221 113.223 102.757  1.00  0.00           C  
ATOM   2952  CG2 ILE A 446     165.659 113.606 104.171  1.00  0.00           C  
ATOM   2953  CG1 ILE A 446     163.745 112.835 102.717  1.00  0.00           C  
ATOM   2954  CD1 ILE A 446     163.422 111.556 103.468  1.00  0.00           C  
ATOM   2955  C   ILE A 446     166.719 115.227 102.190  1.00  0.00           C  
ATOM   2956  O   ILE A 446     166.453 116.327 102.715  1.00  0.00           O  
ATOM   2957  N   PRO A 447     168.017 114.809 102.125  1.00  0.00           N  
ATOM   2958  CD  PRO A 447     168.554 113.583 101.487  1.00  0.00           C  
ATOM   2959  CG  PRO A 447     169.988 113.491 101.965  1.00  0.00           C  
ATOM   2960  CB  PRO A 447     170.353 114.945 102.032  1.00  0.00           C  
ATOM   2961  CA  PRO A 447     169.120 115.589 102.705  1.00  0.00           C  
ATOM   2962  C   PRO A 447     169.154 117.113 102.549  1.00  0.00           C  
ATOM   2963  O   PRO A 447     169.753 117.779 103.417  1.00  0.00           O  
ATOM   2964  N   ALA A 448     168.492 117.612 101.501  1.00  0.00           N  
ATOM   2965  CA  ALA A 448     168.446 119.068 101.231  1.00  0.00           C  
ATOM   2966  CB  ALA A 448     167.532 119.328 100.059  1.00  0.00           C  
ATOM   2967  C   ALA A 448     167.994 119.824 102.479  1.00  0.00           C  
ATOM   2968  O   ALA A 448     167.001 119.405 103.112  1.00  0.00           O  
ATOM   2969  N   LYS A 449     168.685 120.918 102.799  1.00  0.00           N  
ATOM   2970  CA  LYS A 449     168.379 121.721 104.012  1.00  0.00           C  
ATOM   2971  CB  LYS A 449     168.771 123.176 103.729  1.00  0.00           C  
ATOM   2972  CG  LYS A 449     168.685 124.119 104.919  1.00  0.00           C  
ATOM   2973  CD  LYS A 449     168.569 125.576 104.489  1.00  0.00           C  
ATOM   2974  CE  LYS A 449     169.391 126.496 105.336  1.00  0.00           C  
ATOM   2975  NZ  LYS A 449     170.396 125.772 106.117  1.00  0.00           N  
ATOM   2976  C   LYS A 449     166.929 121.694 104.448  1.00  0.00           C  
ATOM   2977  O   LYS A 449     166.619 121.071 105.486  1.00  0.00           O  
ATOM   2978  N   MET A 450     166.091 122.400 103.708  1.00  0.00           N  
ATOM   2979  CA  MET A 450     164.710 122.509 104.260  1.00  0.00           C  
ATOM   2980  CB  MET A 450     163.797 123.304 103.318  1.00  0.00           C  
ATOM   2981  CG  MET A 450     162.375 123.468 103.818  1.00  0.00           C  
ATOM   2982  SD  MET A 450     161.217 122.274 103.118  1.00  0.00           S  
ATOM   2983  CE  MET A 450     161.605 122.428 101.370  1.00  0.00           C  
ATOM   2984  C   MET A 450     164.134 121.098 104.477  1.00  0.00           C  
ATOM   2985  O   MET A 450     163.605 120.843 105.573  1.00  0.00           O  
ATOM   2986  N   PHE A 451     164.173 120.181 103.508  1.00  0.00           N  
ATOM   2987  CA  PHE A 451     163.568 118.846 103.803  1.00  0.00           C  
ATOM   2988  CB  PHE A 451     163.806 117.854 102.663  1.00  0.00           C  
ATOM   2989  CG  PHE A 451     162.920 117.968 101.430  1.00  0.00           C  
ATOM   2990  CD1 PHE A 451     162.278 116.849 100.913  1.00  0.00           C  
ATOM   2991  CE1 PHE A 451     161.486 116.942  99.781  1.00  0.00           C  
ATOM   2992  CZ  PHE A 451     161.319 118.151  99.152  1.00  0.00           C  
ATOM   2993  CE2 PHE A 451     161.950 119.269  99.646  1.00  0.00           C  
ATOM   2994  CD2 PHE A 451     162.750 119.180 100.773  1.00  0.00           C  
ATOM   2995  C   PHE A 451     164.186 118.304 105.090  1.00  0.00           C  
ATOM   2996  O   PHE A 451     163.437 117.833 105.969  1.00  0.00           O  
ATOM   2997  N   ARG A 452     165.514 118.344 105.215  1.00  0.00           N  
ATOM   2998  CA  ARG A 452     166.177 117.809 106.435  1.00  0.00           C  
ATOM   2999  CB  ARG A 452     167.682 118.090 106.390  1.00  0.00           C  
ATOM   3000  CG  ARG A 452     168.519 116.823 106.478  1.00  0.00           C  
ATOM   3001  CD  ARG A 452     169.991 117.144 106.674  1.00  0.00           C  
ATOM   3002  NE  ARG A 452     170.626 116.266 107.662  1.00  0.00           N  
ATOM   3003  CZ  ARG A 452     171.894 115.880 107.613  1.00  0.00           C  
ATOM   3004  NH1 ARG A 452     172.314 115.118 106.620  1.00  0.00           N  
ATOM   3005  NH2 ARG A 452     172.737 116.259 108.557  1.00  0.00           N  
ATOM   3006  C   ARG A 452     165.517 118.447 107.668  1.00  0.00           C  
ATOM   3007  O   ARG A 452     165.402 117.757 108.702  1.00  0.00           O  
ATOM   3008  N   ARG A 453     165.100 119.713 107.545  1.00  0.00           N  
ATOM   3009  CA  ARG A 453     164.433 120.416 108.673  1.00  0.00           C  
ATOM   3010  CB  ARG A 453     164.217 121.909 108.394  1.00  0.00           C  
ATOM   3011  CG  ARG A 453     165.483 122.686 108.064  1.00  0.00           C  
ATOM   3012  CD  ARG A 453     165.236 124.185 108.012  1.00  0.00           C  
ATOM   3013  NE  ARG A 453     164.303 124.580 106.951  1.00  0.00           N  
ATOM   3014  CZ  ARG A 453     164.437 125.669 106.205  1.00  0.00           C  
ATOM   3015  NH1 ARG A 453     163.405 126.143 105.531  1.00  0.00           N  
ATOM   3016  NH2 ARG A 453     165.604 126.284 106.139  1.00  0.00           N  
ATOM   3017  C   ARG A 453     163.087 119.733 108.963  1.00  0.00           C  
ATOM   3018  O   ARG A 453     162.806 119.486 110.153  1.00  0.00           O  
ATOM   3019  N   VAL A 454     162.281 119.443 107.934  1.00  0.00           N  
ATOM   3020  CA  VAL A 454     161.029 118.701 108.265  1.00  0.00           C  
ATOM   3021  CB  VAL A 454     160.401 118.304 106.894  1.00  0.00           C  
ATOM   3022  CG1 VAL A 454     159.194 117.313 107.081  1.00  0.00           C  
ATOM   3023  CG2 VAL A 454     159.914 119.564 106.127  1.00  0.00           C  
ATOM   3024  C   VAL A 454     161.372 117.405 109.028  1.00  0.00           C  
ATOM   3025  O   VAL A 454     160.644 117.052 109.902  1.00  0.00           O  
ATOM   3026  N   LEU A 455     162.413 116.653 108.653  1.00  0.00           N  
ATOM   3027  CA  LEU A 455     162.917 115.472 109.409  1.00  0.00           C  
ATOM   3028  CB  LEU A 455     163.966 114.804 108.527  1.00  0.00           C  
ATOM   3029  CG  LEU A 455     164.386 113.346 108.868  1.00  0.00           C  
ATOM   3030  CD1 LEU A 455     163.137 112.400 108.745  1.00  0.00           C  
ATOM   3031  CD2 LEU A 455     165.417 112.781 107.964  1.00  0.00           C  
ATOM   3032  C   LEU A 455     163.376 115.709 110.853  1.00  0.00           C  
ATOM   3033  O   LEU A 455     163.387 114.793 111.688  1.00  0.00           O  
ATOM   3034  N   THR A 456     163.698 116.965 111.169  1.00  0.00           N  
ATOM   3035  CA  THR A 456     164.056 117.299 112.565  1.00  0.00           C  
ATOM   3036  CB  THR A 456     164.977 118.517 112.581  1.00  0.00           C  
ATOM   3037  CG2 THR A 456     165.904 118.526 113.783  1.00  0.00           C  
ATOM   3038  OG1 THR A 456     165.742 118.446 111.381  1.00  0.00           O  
ATOM   3039  C   THR A 456     162.774 117.558 113.319  1.00  0.00           C  
ATOM   3040  O   THR A 456     162.615 116.994 114.422  1.00  0.00           O  
ATOM   3041  N   ILE A 457     161.868 118.376 112.777  1.00  0.00           N  
ATOM   3042  CA  ILE A 457     160.552 118.625 113.445  1.00  0.00           C  
ATOM   3043  CB  ILE A 457     159.581 119.332 112.483  1.00  0.00           C  
ATOM   3044  CG2 ILE A 457     158.231 119.589 113.155  1.00  0.00           C  
ATOM   3045  CG1 ILE A 457     160.185 120.616 111.919  1.00  0.00           C  
ATOM   3046  CD1 ILE A 457     159.509 121.114 110.655  1.00  0.00           C  
ATOM   3047  C   ILE A 457     159.974 117.286 113.934  1.00  0.00           C  
ATOM   3048  O   ILE A 457     159.638 117.190 115.136  1.00  0.00           O  
ATOM   3049  N   VAL A 458     159.861 116.303 113.042  1.00  0.00           N  
ATOM   3050  CA  VAL A 458     159.302 114.959 113.366  1.00  0.00           C  
ATOM   3051  CB  VAL A 458     159.043 114.257 111.981  1.00  0.00           C  
ATOM   3052  CG1 VAL A 458     158.542 112.892 112.284  1.00  0.00           C  
ATOM   3053  CG2 VAL A 458     157.937 115.057 111.181  1.00  0.00           C  
ATOM   3054  C   VAL A 458     160.231 114.139 114.233  1.00  0.00           C  
ATOM   3055  O   VAL A 458     161.422 114.224 114.121  1.00  0.00           O  
ATOM   3056  N   GLN A 459     159.644 113.466 115.256  1.00  0.00           N  
ATOM   3057  CA  GLN A 459     160.264 112.512 116.149  1.00  0.00           C  
ATOM   3058  CB  GLN A 459     160.161 113.037 117.569  1.00  0.00           C  
ATOM   3059  CG  GLN A 459     160.425 112.049 118.674  1.00  0.00           C  
ATOM   3060  CD  GLN A 459     161.839 111.577 118.844  1.00  0.00           C  
ATOM   3061  OE1 GLN A 459     162.447 111.014 117.922  1.00  0.00           O  
ATOM   3062  NE2 GLN A 459     162.300 111.507 120.086  1.00  0.00           N  
ATOM   3063  C   GLN A 459     159.595 111.140 115.967  1.00  0.00           C  
ATOM   3064  O   GLN A 459     158.420 111.007 115.843  1.00  0.00           O  
ATOM   3065  N   ALA A 460     160.408 110.072 115.917  1.00  0.00           N  
ATOM   3066  CA  ALA A 460     160.166 108.778 115.304  1.00  0.00           C  
ATOM   3067  CB  ALA A 460     160.223 108.934 113.744  1.00  0.00           C  
ATOM   3068  C   ALA A 460     160.947 107.650 115.981  1.00  0.00           C  
ATOM   3069  O   ALA A 460     162.122 107.791 116.262  1.00  0.00           O  
ATOM   3070  N   HIS A 461     160.315 106.476 116.202  1.00  0.00           N  
ATOM   3071  CA  HIS A 461     160.963 105.264 116.763  1.00  0.00           C  
ATOM   3072  CB  HIS A 461     160.064 104.281 117.535  1.00  0.00           C  
ATOM   3073  CG  HIS A 461     159.324 104.794 118.707  1.00  0.00           C  
ATOM   3074  ND1 HIS A 461     158.296 105.687 118.797  1.00  0.00           N  
ATOM   3075  CE1 HIS A 461     158.018 105.842 120.087  1.00  0.00           C  
ATOM   3076  NE2 HIS A 461     158.787 105.092 120.858  1.00  0.00           N  
ATOM   3077  CD2 HIS A 461     159.578 104.442 120.015  1.00  0.00           C  
ATOM   3078  C   HIS A 461     161.612 104.421 115.649  1.00  0.00           C  
ATOM   3079  O   HIS A 461     162.581 103.760 115.879  1.00  0.00           O  
ATOM   3080  N   CYS A 462     161.100 104.504 114.421  1.00  0.00           N  
ATOM   3081  CA  CYS A 462     161.547 103.826 113.239  1.00  0.00           C  
ATOM   3082  CB  CYS A 462     160.772 102.455 113.228  1.00  0.00           C  
ATOM   3083  SG  CYS A 462     161.628 101.294 112.131  1.00  0.00           S  
ATOM   3084  C   CYS A 462     161.201 104.560 111.954  1.00  0.00           C  
ATOM   3085  O   CYS A 462     160.227 105.288 111.889  1.00  0.00           O  
ATOM   3086  N   LYS A 463     161.964 104.280 110.920  1.00  0.00           N  
ATOM   3087  CA  LYS A 463     161.748 104.923 109.612  1.00  0.00           C  
ATOM   3088  CB  LYS A 463     162.945 105.919 109.410  1.00  0.00           C  
ATOM   3089  CG  LYS A 463     163.098 107.085 110.409  1.00  0.00           C  
ATOM   3090  CD  LYS A 463     164.572 107.646 110.245  1.00  0.00           C  
ATOM   3091  CE  LYS A 463     164.922 108.424 111.522  1.00  0.00           C  
ATOM   3092  NZ  LYS A 463     166.281 108.984 111.446  1.00  0.00           N  
ATOM   3093  C   LYS A 463     161.799 103.849 108.498  1.00  0.00           C  
ATOM   3094  O   LYS A 463     162.541 102.866 108.508  1.00  0.00           O  
ATOM   3095  N   LEU A 464     161.092 104.175 107.395  1.00  0.00           N  
ATOM   3096  CA  LEU A 464     161.217 103.485 106.105  1.00  0.00           C  
ATOM   3097  CB  LEU A 464     160.088 102.441 106.002  1.00  0.00           C  
ATOM   3098  CG  LEU A 464     160.288 101.591 104.703  1.00  0.00           C  
ATOM   3099  CD1 LEU A 464     161.576 100.821 104.559  1.00  0.00           C  
ATOM   3100  CD2 LEU A 464     159.219 100.547 104.556  1.00  0.00           C  
ATOM   3101  C   LEU A 464     161.306 104.387 104.866  1.00  0.00           C  
ATOM   3102  O   LEU A 464     160.288 105.011 104.500  1.00  0.00           O  
ATOM   3103  N   GLY A 465     162.502 104.470 104.277  1.00  0.00           N  
ATOM   3104  CA  GLY A 465     162.701 105.078 102.938  1.00  0.00           C  
ATOM   3105  C   GLY A 465     162.220 104.182 101.843  1.00  0.00           C  
ATOM   3106  O   GLY A 465     162.452 102.993 101.873  1.00  0.00           O  
ATOM   3107  N   LEU A 466     161.633 104.852 100.852  1.00  0.00           N  
ATOM   3108  CA  LEU A 466     161.102 104.120  99.622  1.00  0.00           C  
ATOM   3109  CB  LEU A 466     159.593 103.943  99.624  1.00  0.00           C  
ATOM   3110  CG  LEU A 466     159.112 102.879 100.595  1.00  0.00           C  
ATOM   3111  CD1 LEU A 466     157.606 102.662 100.621  1.00  0.00           C  
ATOM   3112  CD2 LEU A 466     159.592 101.480 100.183  1.00  0.00           C  
ATOM   3113  C   LEU A 466     161.568 104.916  98.404  1.00  0.00           C  
ATOM   3114  O   LEU A 466     161.459 106.160  98.512  1.00  0.00           O  
ATOM   3115  N   THR A 467     162.024 104.286  97.318  1.00  0.00           N  
ATOM   3116  CA  THR A 467     162.233 104.931  95.955  1.00  0.00           C  
ATOM   3117  CB  THR A 467     163.499 105.854  95.896  1.00  0.00           C  
ATOM   3118  CG2 THR A 467     164.872 105.203  95.868  1.00  0.00           C  
ATOM   3119  OG1 THR A 467     163.404 106.541  94.682  1.00  0.00           O  
ATOM   3120  C   THR A 467     162.133 103.909  94.801  1.00  0.00           C  
ATOM   3121  O   THR A 467     162.494 102.751  95.041  1.00  0.00           O  
ATOM   3122  N   ALA A 468     161.885 104.360  93.531  1.00  0.00           N  
ATOM   3123  CA  ALA A 468     162.034 103.507  92.384  1.00  0.00           C  
ATOM   3124  CB  ALA A 468     161.225 104.028  91.138  1.00  0.00           C  
ATOM   3125  C   ALA A 468     163.525 103.183  91.949  1.00  0.00           C  
ATOM   3126  O   ALA A 468     163.821 102.035  91.577  1.00  0.00           O  
ATOM   3127  N   THR A 469     164.467 104.147  92.070  1.00  0.00           N  
ATOM   3128  CA  THR A 469     165.871 103.946  91.642  1.00  0.00           C  
ATOM   3129  CB  THR A 469     166.075 104.130  90.136  1.00  0.00           C  
ATOM   3130  CG2 THR A 469     167.529 104.222  89.677  1.00  0.00           C  
ATOM   3131  OG1 THR A 469     165.611 102.957  89.565  1.00  0.00           O  
ATOM   3132  C   THR A 469     166.723 104.972  92.385  1.00  0.00           C  
ATOM   3133  O   THR A 469     166.380 106.137  92.515  1.00  0.00           O  
ATOM   3134  N   LEU A 470     167.852 104.516  92.980  1.00  0.00           N  
ATOM   3135  CA  LEU A 470     168.457 105.317  94.080  1.00  0.00           C  
ATOM   3136  CB  LEU A 470     169.225 104.260  94.962  1.00  0.00           C  
ATOM   3137  CG  LEU A 470     169.675 104.716  96.346  1.00  0.00           C  
ATOM   3138  CD1 LEU A 470     168.591 105.251  97.277  1.00  0.00           C  
ATOM   3139  CD2 LEU A 470     170.214 103.611  97.224  1.00  0.00           C  
ATOM   3140  C   LEU A 470     169.489 106.322  93.475  1.00  0.00           C  
ATOM   3141  O   LEU A 470     169.776 107.368  94.060  1.00  0.00           O  
ATOM   3142  N   VAL A 471     170.158 105.833  92.413  1.00  0.00           N  
ATOM   3143  CA  VAL A 471     171.337 106.517  91.784  1.00  0.00           C  
ATOM   3144  CB  VAL A 471     171.613 105.917  90.388  1.00  0.00           C  
ATOM   3145  CG1 VAL A 471     172.162 104.499  90.486  1.00  0.00           C  
ATOM   3146  CG2 VAL A 471     170.391 105.954  89.485  1.00  0.00           C  
ATOM   3147  C   VAL A 471     171.290 108.045  91.719  1.00  0.00           C  
ATOM   3148  O   VAL A 471     170.349 108.580  91.093  1.00  0.00           O  
ATOM   3149  N   ARG A 472     172.301 108.715  92.294  1.00  0.00           N  
ATOM   3150  CA  ARG A 472     172.372 110.203  92.283  1.00  0.00           C  
ATOM   3151  CB  ARG A 472     171.432 110.789  93.343  1.00  0.00           C  
ATOM   3152  CG  ARG A 472     170.311 111.667  92.805  1.00  0.00           C  
ATOM   3153  CD  ARG A 472     169.032 111.499  93.613  1.00  0.00           C  
ATOM   3154  NE  ARG A 472     168.753 112.650  94.479  1.00  0.00           N  
ATOM   3155  CZ  ARG A 472     168.018 113.699  94.131  1.00  0.00           C  
ATOM   3156  NH1 ARG A 472     166.710 113.682  94.315  1.00  0.00           N  
ATOM   3157  NH2 ARG A 472     168.593 114.765  93.604  1.00  0.00           N  
ATOM   3158  C   ARG A 472     173.809 110.671  92.565  1.00  0.00           C  
ATOM   3159  O   ARG A 472     174.520 109.958  93.306  1.00  0.00           O  
ATOM   3160  N   GLU A 473     174.132 111.893  92.156  1.00  0.00           N  
ATOM   3161  CA  GLU A 473     175.509 112.396  92.361  1.00  0.00           C  
ATOM   3162  CB  GLU A 473     175.931 113.213  91.138  1.00  0.00           C  
ATOM   3163  CG  GLU A 473     176.138 112.359  89.890  1.00  0.00           C  
ATOM   3164  CD  GLU A 473     174.884 112.119  89.069  1.00  0.00           C  
ATOM   3165  OE1 GLU A 473     174.486 113.033  88.316  1.00  0.00           O  
ATOM   3166  OE2 GLU A 473     174.304 111.019  89.183  1.00  0.00           O  
ATOM   3167  C   GLU A 473     175.603 113.240  93.635  1.00  0.00           C  
ATOM   3168  O   GLU A 473     174.732 113.085  94.519  1.00  0.00           O  
ATOM   3169  N   ASP A 474     176.647 114.063  93.769  1.00  0.00           N  
ATOM   3170  CA  ASP A 474     176.841 114.893  94.996  1.00  0.00           C  
ATOM   3171  CB  ASP A 474     175.736 115.926  95.171  1.00  0.00           C  
ATOM   3172  CG  ASP A 474     175.064 116.393  93.887  1.00  0.00           C  
ATOM   3173  OD1 ASP A 474     175.795 116.772  92.949  1.00  0.00           O  
ATOM   3174  OD2 ASP A 474     173.817 116.360  93.834  1.00  0.00           O  
ATOM   3175  C   ASP A 474     177.014 113.998  96.232  1.00  0.00           C  
ATOM   3176  O   ASP A 474     176.611 114.445  97.329  1.00  0.00           O  
ATOM   3177  N   ASP A 475     177.644 112.826  96.080  1.00  0.00           N  
ATOM   3178  CA  ASP A 475     177.862 111.894  97.226  1.00  0.00           C  
ATOM   3179  CB  ASP A 475     179.129 112.231  97.998  1.00  0.00           C  
ATOM   3180  CG  ASP A 475     179.987 113.333  97.395  1.00  0.00           C  
ATOM   3181  OD1 ASP A 475     180.561 113.102  96.311  1.00  0.00           O  
ATOM   3182  OD2 ASP A 475     180.063 114.418  98.009  1.00  0.00           O  
ATOM   3183  C   ASP A 475     176.606 111.913  98.102  1.00  0.00           C  
ATOM   3184  O   ASP A 475     176.714 112.284  99.292  1.00  0.00           O  
ATOM   3185  N   LYS A 476     175.470 111.497  97.543  1.00  0.00           N  
ATOM   3186  CA  LYS A 476     174.145 111.590  98.284  1.00  0.00           C  
ATOM   3187  CB  LYS A 476     173.055 111.840  97.222  1.00  0.00           C  
ATOM   3188  CG  LYS A 476     171.663 112.184  97.735  1.00  0.00           C  
ATOM   3189  CD  LYS A 476     171.620 113.520  98.465  1.00  0.00           C  
ATOM   3190  CE  LYS A 476     171.716 114.706  97.487  1.00  0.00           C  
ATOM   3191  NZ  LYS A 476     171.366 116.034  97.986  1.00  0.00           N  
ATOM   3192  C   LYS A 476     173.788 110.431  99.164  1.00  0.00           C  
ATOM   3193  O   LYS A 476     173.269 110.689 100.239  1.00  0.00           O  
ATOM   3194  N   ILE A 477     174.181 109.204  98.822  1.00  0.00           N  
ATOM   3195  CA  ILE A 477     173.908 108.040  99.727  1.00  0.00           C  
ATOM   3196  CB  ILE A 477     174.414 106.731  99.087  1.00  0.00           C  
ATOM   3197  CG2 ILE A 477     175.942 106.696  99.026  1.00  0.00           C  
ATOM   3198  CG1 ILE A 477     173.845 105.496  99.789  1.00  0.00           C  
ATOM   3199  CD1 ILE A 477     172.330 105.480  99.885  1.00  0.00           C  
ATOM   3200  C   ILE A 477     174.505 108.265 101.132  1.00  0.00           C  
ATOM   3201  O   ILE A 477     173.902 107.757 102.101  1.00  0.00           O  
ATOM   3202  N   VAL A 478     175.616 108.999 101.231  1.00  0.00           N  
ATOM   3203  CA  VAL A 478     176.295 109.194 102.548  1.00  0.00           C  
ATOM   3204  CB  VAL A 478     177.418 110.241 102.443  1.00  0.00           C  
ATOM   3205  CG1 VAL A 478     178.238 110.319 103.725  1.00  0.00           C  
ATOM   3206  CG2 VAL A 478     178.320 109.974 101.244  1.00  0.00           C  
ATOM   3207  C   VAL A 478     175.246 109.601 103.595  1.00  0.00           C  
ATOM   3208  O   VAL A 478     175.123 108.896 104.621  1.00  0.00           O  
ATOM   3209  N   ASP A 479     174.529 110.699 103.344  1.00  0.00           N  
ATOM   3210  CA  ASP A 479     173.475 111.138 104.284  1.00  0.00           C  
ATOM   3211  CB  ASP A 479     173.228 112.616 104.062  1.00  0.00           C  
ATOM   3212  CG  ASP A 479     174.279 113.654 104.466  1.00  0.00           C  
ATOM   3213  OD1 ASP A 479     174.172 114.866 104.180  1.00  0.00           O  
ATOM   3214  OD2 ASP A 479     175.233 113.210 105.147  1.00  0.00           O  
ATOM   3215  C   ASP A 479     172.160 110.356 104.276  1.00  0.00           C  
ATOM   3216  O   ASP A 479     171.454 110.391 105.283  1.00  0.00           O  
ATOM   3217  N   LEU A 480     171.856 109.586 103.233  1.00  0.00           N  
ATOM   3218  CA  LEU A 480     170.652 108.717 103.345  1.00  0.00           C  
ATOM   3219  CB  LEU A 480     170.323 108.094 101.992  1.00  0.00           C  
ATOM   3220  CG  LEU A 480     170.081 109.088 100.851  1.00  0.00           C  
ATOM   3221  CD1 LEU A 480     170.081 108.412  99.492  1.00  0.00           C  
ATOM   3222  CD2 LEU A 480     168.782 109.840 101.070  1.00  0.00           C  
ATOM   3223  C   LEU A 480     171.006 107.671 104.406  1.00  0.00           C  
ATOM   3224  O   LEU A 480     170.171 107.431 105.304  1.00  0.00           O  
ATOM   3225  N   ASN A 481     172.202 107.088 104.311  1.00  0.00           N  
ATOM   3226  CA  ASN A 481     172.648 106.087 105.318  1.00  0.00           C  
ATOM   3227  CB  ASN A 481     174.091 105.665 105.072  1.00  0.00           C  
ATOM   3228  CG  ASN A 481     174.287 105.085 103.693  1.00  0.00           C  
ATOM   3229  OD1 ASN A 481     173.473 104.274 103.238  1.00  0.00           O  
ATOM   3230  ND2 ASN A 481     175.350 105.491 103.014  1.00  0.00           N  
ATOM   3231  C   ASN A 481     172.470 106.670 106.722  1.00  0.00           C  
ATOM   3232  O   ASN A 481     171.829 106.005 107.565  1.00  0.00           O  
ATOM   3233  N   PHE A 482     173.016 107.866 106.968  1.00  0.00           N  
ATOM   3234  CA  PHE A 482     173.019 108.448 108.341  1.00  0.00           C  
ATOM   3235  CB  PHE A 482     174.137 109.497 108.323  1.00  0.00           C  
ATOM   3236  CG  PHE A 482     173.909 110.724 109.192  1.00  0.00           C  
ATOM   3237  CD1 PHE A 482     174.107 110.671 110.567  1.00  0.00           C  
ATOM   3238  CE1 PHE A 482     173.899 111.791 111.355  1.00  0.00           C  
ATOM   3239  CZ  PHE A 482     173.500 112.975 110.782  1.00  0.00           C  
ATOM   3240  CE2 PHE A 482     173.307 113.046 109.423  1.00  0.00           C  
ATOM   3241  CD2 PHE A 482     173.510 111.930 108.629  1.00  0.00           C  
ATOM   3242  C   PHE A 482     171.639 108.985 108.757  1.00  0.00           C  
ATOM   3243  O   PHE A 482     171.366 109.043 109.973  1.00  0.00           O  
ATOM   3244  N   LEU A 483     170.804 109.393 107.802  1.00  0.00           N  
ATOM   3245  CA  LEU A 483     169.484 109.877 108.145  1.00  0.00           C  
ATOM   3246  CB  LEU A 483     169.110 110.921 107.152  1.00  0.00           C  
ATOM   3247  CG  LEU A 483     169.934 112.221 107.247  1.00  0.00           C  
ATOM   3248  CD1 LEU A 483     169.485 113.097 106.133  1.00  0.00           C  
ATOM   3249  CD2 LEU A 483     169.816 112.940 108.541  1.00  0.00           C  
ATOM   3250  C   LEU A 483     168.357 108.760 108.187  1.00  0.00           C  
ATOM   3251  O   LEU A 483     167.446 108.941 109.023  1.00  0.00           O  
ATOM   3252  N   ILE A 484     168.424 107.644 107.453  1.00  0.00           N  
ATOM   3253  CA  ILE A 484     167.283 106.662 107.531  1.00  0.00           C  
ATOM   3254  CB  ILE A 484     166.575 106.545 106.167  1.00  0.00           C  
ATOM   3255  CG2 ILE A 484     165.088 106.232 106.344  1.00  0.00           C  
ATOM   3256  CG1 ILE A 484     166.792 107.785 105.295  1.00  0.00           C  
ATOM   3257  CD1 ILE A 484     165.751 108.872 105.491  1.00  0.00           C  
ATOM   3258  C   ILE A 484     167.768 105.283 108.010  1.00  0.00           C  
ATOM   3259  O   ILE A 484     166.998 104.614 108.733  1.00  0.00           O  
ATOM   3260  N   GLY A 485     168.976 104.880 107.638  1.00  0.00           N  
ATOM   3261  CA  GLY A 485     169.584 103.559 107.933  1.00  0.00           C  
ATOM   3262  C   GLY A 485     170.134 102.880 106.611  1.00  0.00           C  
ATOM   3263  O   GLY A 485     170.089 103.385 105.496  1.00  0.00           O  
ATOM   3264  N   PRO A 486     170.610 101.610 106.738  1.00  0.00           N  
ATOM   3265  CD  PRO A 486     170.712 100.762 107.948  1.00  0.00           C  
ATOM   3266  CG  PRO A 486     171.900  99.879 107.628  1.00  0.00           C  
ATOM   3267  CB  PRO A 486     171.728  99.595 106.157  1.00  0.00           C  
ATOM   3268  CA  PRO A 486     171.116 100.892 105.580  1.00  0.00           C  
ATOM   3269  C   PRO A 486     170.035 100.573 104.578  1.00  0.00           C  
ATOM   3270  O   PRO A 486     168.828 100.732 104.845  1.00  0.00           O  
ATOM   3271  N   LYS A 487     170.469 100.076 103.433  1.00  0.00           N  
ATOM   3272  CA  LYS A 487     169.537  99.725 102.327  1.00  0.00           C  
ATOM   3273  CB  LYS A 487     170.228  99.703 100.961  1.00  0.00           C  
ATOM   3274  CG  LYS A 487     171.593 100.372 100.919  1.00  0.00           C  
ATOM   3275  CD  LYS A 487     171.811 101.201  99.660  1.00  0.00           C  
ATOM   3276  CE  LYS A 487     173.096 100.869  98.971  1.00  0.00           C  
ATOM   3277  NZ  LYS A 487     172.892 100.566  97.553  1.00  0.00           N  
ATOM   3278  C   LYS A 487     169.024  98.344 102.754  1.00  0.00           C  
ATOM   3279  O   LYS A 487     169.761  97.356 102.546  1.00  0.00           O  
ATOM   3280  N   LEU A 488     167.829  98.272 103.325  1.00  0.00           N  
ATOM   3281  CA  LEU A 488     167.276  97.035 103.961  1.00  0.00           C  
ATOM   3282  CB  LEU A 488     165.968  97.376 104.599  1.00  0.00           C  
ATOM   3283  CG  LEU A 488     166.002  98.373 105.746  1.00  0.00           C  
ATOM   3284  CD1 LEU A 488     164.679  99.093 105.819  1.00  0.00           C  
ATOM   3285  CD2 LEU A 488     166.467  97.670 107.021  1.00  0.00           C  
ATOM   3286  C   LEU A 488     167.052  96.021 102.850  1.00  0.00           C  
ATOM   3287  O   LEU A 488     167.334  94.849 103.085  1.00  0.00           O  
ATOM   3288  N   TYR A 489     166.617  96.482 101.667  1.00  0.00           N  
ATOM   3289  CA  TYR A 489     166.433  95.549 100.520  1.00  0.00           C  
ATOM   3290  CB  TYR A 489     165.160  94.720 100.718  1.00  0.00           C  
ATOM   3291  CG  TYR A 489     164.950  93.656  99.650  1.00  0.00           C  
ATOM   3292  CD1 TYR A 489     165.612  92.437  99.712  1.00  0.00           C  
ATOM   3293  CE1 TYR A 489     165.428  91.469  98.739  1.00  0.00           C  
ATOM   3294  CZ  TYR A 489     164.572  91.709  97.680  1.00  0.00           C  
ATOM   3295  OH  TYR A 489     164.381  90.765  96.714  1.00  0.00           O  
ATOM   3296  CE2 TYR A 489     163.904  92.917  97.598  1.00  0.00           C  
ATOM   3297  CD2 TYR A 489     164.101  93.878  98.573  1.00  0.00           C  
ATOM   3298  C   TYR A 489     166.355  96.256  99.160  1.00  0.00           C  
ATOM   3299  O   TYR A 489     165.491  97.142  98.991  1.00  0.00           O  
ATOM   3300  N   GLU A 490     167.225  95.879  98.215  1.00  0.00           N  
ATOM   3301  CA  GLU A 490     167.153  96.372  96.819  1.00  0.00           C  
ATOM   3302  CB  GLU A 490     168.519  96.985  96.398  1.00  0.00           C  
ATOM   3303  CG  GLU A 490     168.858  98.224  97.184  1.00  0.00           C  
ATOM   3304  CD  GLU A 490     170.190  98.759  96.752  1.00  0.00           C  
ATOM   3305  OE1 GLU A 490     171.219  98.088  96.935  1.00  0.00           O  
ATOM   3306  OE2 GLU A 490     170.287  99.906  96.309  1.00  0.00           O  
ATOM   3307  C   GLU A 490     166.691  95.257  95.895  1.00  0.00           C  
ATOM   3308  O   GLU A 490     167.431  94.354  95.675  1.00  0.00           O  
ATOM   3309  N   ALA A 491     165.486  95.335  95.375  1.00  0.00           N  
ATOM   3310  CA  ALA A 491     164.880  94.336  94.422  1.00  0.00           C  
ATOM   3311  CB  ALA A 491     163.422  94.840  94.133  1.00  0.00           C  
ATOM   3312  C   ALA A 491     165.721  94.281  93.115  1.00  0.00           C  
ATOM   3313  O   ALA A 491     166.143  95.258  92.485  1.00  0.00           O  
ATOM   3314  N   ASN A 492     165.841  93.026  92.653  1.00  0.00           N  
ATOM   3315  CA  ASN A 492     166.505  92.775  91.347  1.00  0.00           C  
ATOM   3316  CB  ASN A 492     167.366  91.518  91.382  1.00  0.00           C  
ATOM   3317  CG  ASN A 492     167.411  90.803  90.051  1.00  0.00           C  
ATOM   3318  OD1 ASN A 492     167.925  91.344  89.066  1.00  0.00           O  
ATOM   3319  ND2 ASN A 492     166.877  89.592  89.998  1.00  0.00           N  
ATOM   3320  C   ASN A 492     165.386  92.650  90.310  1.00  0.00           C  
ATOM   3321  O   ASN A 492     164.540  91.739  90.454  1.00  0.00           O  
ATOM   3322  N   TRP A 493     165.390  93.474  89.257  1.00  0.00           N  
ATOM   3323  CA  TRP A 493     164.264  93.482  88.279  1.00  0.00           C  
ATOM   3324  CB  TRP A 493     164.457  94.612  87.257  1.00  0.00           C  
ATOM   3325  CG  TRP A 493     164.580  95.995  87.843  1.00  0.00           C  
ATOM   3326  CD1 TRP A 493     164.507  96.361  89.155  1.00  0.00           C  
ATOM   3327  NE1 TRP A 493     164.670  97.714  89.283  1.00  0.00           N  
ATOM   3328  CE2 TRP A 493     164.851  98.265  88.042  1.00  0.00           C  
ATOM   3329  CZ2 TRP A 493     165.053  99.591  87.665  1.00  0.00           C  
ATOM   3330  CH2 TRP A 493     165.204  99.848  86.322  1.00  0.00           C  
ATOM   3331  CZ3 TRP A 493     165.159  98.828  85.374  1.00  0.00           C  
ATOM   3332  CE3 TRP A 493     164.961  97.517  85.745  1.00  0.00           C  
ATOM   3333  CD2 TRP A 493     164.801  97.214  87.101  1.00  0.00           C  
ATOM   3334  C   TRP A 493     164.107  92.140  87.548  1.00  0.00           C  
ATOM   3335  O   TRP A 493     162.966  91.644  87.490  1.00  0.00           O  
ATOM   3336  N   MET A 494     165.182  91.599  86.971  1.00  0.00           N  
ATOM   3337  CA  MET A 494     165.136  90.355  86.175  1.00  0.00           C  
ATOM   3338  CB  MET A 494     166.569  89.816  85.907  1.00  0.00           C  
ATOM   3339  CG  MET A 494     166.526  88.506  85.124  1.00  0.00           C  
ATOM   3340  SD  MET A 494     168.134  87.916  84.448  1.00  0.00           S  
ATOM   3341  CE  MET A 494     168.628  86.709  85.661  1.00  0.00           C  
ATOM   3342  C   MET A 494     164.274  89.237  86.844  1.00  0.00           C  
ATOM   3343  O   MET A 494     163.686  88.351  86.207  1.00  0.00           O  
ATOM   3344  N   GLU A 495     164.108  89.265  88.154  1.00  0.00           N  
ATOM   3345  CA  GLU A 495     163.151  88.433  88.926  1.00  0.00           C  
ATOM   3346  CB  GLU A 495     163.462  88.532  90.421  1.00  0.00           C  
ATOM   3347  CG  GLU A 495     162.584  87.653  91.341  1.00  0.00           C  
ATOM   3348  CD  GLU A 495     162.801  87.888  92.877  1.00  0.00           C  
ATOM   3349  OE1 GLU A 495     163.668  88.769  93.185  1.00  0.00           O  
ATOM   3350  OE2 GLU A 495     162.120  87.307  93.689  1.00  0.00           O  
ATOM   3351  C   GLU A 495     161.687  88.758  88.582  1.00  0.00           C  
ATOM   3352  O   GLU A 495     160.968  87.871  88.256  1.00  0.00           O  
ATOM   3353  N   LEU A 496     161.332  90.044  88.574  1.00  0.00           N  
ATOM   3354  CA  LEU A 496     159.962  90.434  88.154  1.00  0.00           C  
ATOM   3355  CB  LEU A 496     159.777  91.944  88.282  1.00  0.00           C  
ATOM   3356  CG  LEU A 496     159.522  92.462  89.700  1.00  0.00           C  
ATOM   3357  CD1 LEU A 496     160.806  92.925  90.368  1.00  0.00           C  
ATOM   3358  CD2 LEU A 496     158.485  93.569  89.694  1.00  0.00           C  
ATOM   3359  C   LEU A 496     159.720  89.941  86.714  1.00  0.00           C  
ATOM   3360  O   LEU A 496     158.624  89.397  86.473  1.00  0.00           O  
ATOM   3361  N   GLN A 497     160.678  90.123  85.793  1.00  0.00           N  
ATOM   3362  CA  GLN A 497     160.385  89.689  84.397  1.00  0.00           C  
ATOM   3363  CB  GLN A 497     161.524  90.117  83.473  1.00  0.00           C  
ATOM   3364  CG  GLN A 497     161.065  90.556  82.087  1.00  0.00           C  
ATOM   3365  CD  GLN A 497     161.977  91.588  81.463  1.00  0.00           C  
ATOM   3366  OE1 GLN A 497     161.562  92.707  81.141  1.00  0.00           O  
ATOM   3367  NE2 GLN A 497     163.236  91.219  81.284  1.00  0.00           N  
ATOM   3368  C   GLN A 497     160.200  88.164  84.356  1.00  0.00           C  
ATOM   3369  O   GLN A 497     159.201  87.709  83.762  1.00  0.00           O  
ATOM   3370  N   ASN A 498     161.145  87.435  84.961  1.00  0.00           N  
ATOM   3371  CA  ASN A 498     161.057  85.952  85.012  1.00  0.00           C  
ATOM   3372  CB  ASN A 498     162.160  85.349  85.872  1.00  0.00           C  
ATOM   3373  CG  ASN A 498     163.521  85.502  85.236  1.00  0.00           C  
ATOM   3374  OD1 ASN A 498     163.633  85.530  84.006  1.00  0.00           O  
ATOM   3375  ND2 ASN A 498     164.559  85.618  86.051  1.00  0.00           N  
ATOM   3376  C   ASN A 498     159.673  85.567  85.535  1.00  0.00           C  
ATOM   3377  O   ASN A 498     159.022  84.707  84.905  1.00  0.00           O  
ATOM   3378  N   ASN A 499     159.206  86.241  86.593  1.00  0.00           N  
ATOM   3379  CA  ASN A 499     157.881  85.925  87.201  1.00  0.00           C  
ATOM   3380  CB  ASN A 499     157.793  86.401  88.646  1.00  0.00           C  
ATOM   3381  CG  ASN A 499     158.996  85.991  89.460  1.00  0.00           C  
ATOM   3382  OD1 ASN A 499     159.647  84.988  89.148  1.00  0.00           O  
ATOM   3383  ND2 ASN A 499     159.315  86.759  90.491  1.00  0.00           N  
ATOM   3384  C   ASN A 499     156.744  86.547  86.385  1.00  0.00           C  
ATOM   3385  O   ASN A 499     155.577  86.174  86.632  1.00  0.00           O  
ATOM   3386  N   GLY A 500     157.055  87.466  85.467  1.00  0.00           N  
ATOM   3387  CA  GLY A 500     156.047  88.093  84.686  1.00  0.00           C  
ATOM   3388  C   GLY A 500     155.263  89.223  85.379  1.00  0.00           C  
ATOM   3389  O   GLY A 500     154.090  89.506  85.036  1.00  0.00           O  
ATOM   3390  N   TYR A 501     155.979  89.937  86.252  1.00  0.00           N  
ATOM   3391  CA  TYR A 501     155.390  91.153  86.870  1.00  0.00           C  
ATOM   3392  CB  TYR A 501     155.682  91.116  88.371  1.00  0.00           C  
ATOM   3393  CG  TYR A 501     155.039  89.898  89.019  1.00  0.00           C  
ATOM   3394  CD1 TYR A 501     153.669  89.688  88.935  1.00  0.00           C  
ATOM   3395  CE1 TYR A 501     153.073  88.578  89.508  1.00  0.00           C  
ATOM   3396  CZ  TYR A 501     153.850  87.646  90.169  1.00  0.00           C  
ATOM   3397  OH  TYR A 501     153.270  86.550  90.737  1.00  0.00           O  
ATOM   3398  CE2 TYR A 501     155.217  87.833  90.259  1.00  0.00           C  
ATOM   3399  CD2 TYR A 501     155.802  88.946  89.680  1.00  0.00           C  
ATOM   3400  C   TYR A 501     155.970  92.326  86.079  1.00  0.00           C  
ATOM   3401  O   TYR A 501     155.369  93.421  86.096  1.00  0.00           O  
ATOM   3402  N   ILE A 502     157.047  92.045  85.335  1.00  0.00           N  
ATOM   3403  CA  ILE A 502     157.691  93.096  84.493  1.00  0.00           C  
ATOM   3404  CB  ILE A 502     159.082  93.474  85.042  1.00  0.00           C  
ATOM   3405  CG2 ILE A 502     160.063  93.802  83.917  1.00  0.00           C  
ATOM   3406  CG1 ILE A 502     158.993  94.623  86.041  1.00  0.00           C  
ATOM   3407  CD1 ILE A 502     160.325  95.297  86.318  1.00  0.00           C  
ATOM   3408  C   ILE A 502     157.749  92.645  83.023  1.00  0.00           C  
ATOM   3409  O   ILE A 502     158.134  91.483  82.778  1.00  0.00           O  
ATOM   3410  N   ALA A 503     157.298  93.491  82.102  1.00  0.00           N  
ATOM   3411  CA  ALA A 503     157.379  93.281  80.615  1.00  0.00           C  
ATOM   3412  CB  ALA A 503     156.128  93.941  79.980  1.00  0.00           C  
ATOM   3413  C   ALA A 503     158.635  93.841  79.905  1.00  0.00           C  
ATOM   3414  O   ALA A 503     159.186  94.860  80.312  1.00  0.00           O  
ATOM   3415  N   LYS A 504     158.989  93.175  78.832  1.00  0.00           N  
ATOM   3416  CA  LYS A 504     160.204  93.506  78.078  1.00  0.00           C  
ATOM   3417  CB  LYS A 504     160.669  92.348  77.184  1.00  0.00           C  
ATOM   3418  CG  LYS A 504     161.060  91.194  78.097  1.00  0.00           C  
ATOM   3419  CD  LYS A 504     161.173  89.854  77.393  1.00  0.00           C  
ATOM   3420  CE  LYS A 504     161.739  88.754  78.203  1.00  0.00           C  
ATOM   3421  NZ  LYS A 504     162.116  87.579  77.387  1.00  0.00           N  
ATOM   3422  C   LYS A 504     160.063  94.804  77.278  1.00  0.00           C  
ATOM   3423  O   LYS A 504     158.962  95.141  76.886  1.00  0.00           O  
ATOM   3424  N   VAL A 505     161.146  95.491  77.014  1.00  0.00           N  
ATOM   3425  CA  VAL A 505     161.126  96.765  76.181  1.00  0.00           C  
ATOM   3426  CB  VAL A 505     161.149  98.054  77.006  1.00  0.00           C  
ATOM   3427  CG1 VAL A 505     160.916  99.302  76.100  1.00  0.00           C  
ATOM   3428  CG2 VAL A 505     160.092  98.021  78.034  1.00  0.00           C  
ATOM   3429  C   VAL A 505     162.342  96.810  75.268  1.00  0.00           C  
ATOM   3430  O   VAL A 505     163.472  96.723  75.851  1.00  0.00           O  
ATOM   3431  N   GLN A 506     162.102  97.038  73.966  1.00  0.00           N  
ATOM   3432  CA  GLN A 506     163.196  97.239  72.983  1.00  0.00           C  
ATOM   3433  CB  GLN A 506     162.686  96.990  71.565  1.00  0.00           C  
ATOM   3434  CG  GLN A 506     163.753  97.138  70.487  1.00  0.00           C  
ATOM   3435  CD  GLN A 506     163.464  96.309  69.256  1.00  0.00           C  
ATOM   3436  OE1 GLN A 506     163.223  96.835  68.164  1.00  0.00           O  
ATOM   3437  NE2 GLN A 506     163.481  94.996  69.427  1.00  0.00           N  
ATOM   3438  C   GLN A 506     163.701  98.670  73.170  1.00  0.00           C  
ATOM   3439  O   GLN A 506     163.065  99.602  72.632  1.00  0.00           O  
ATOM   3440  N   CYS A 507     164.721  98.782  74.029  1.00  0.00           N  
ATOM   3441  CA  CYS A 507     165.338 100.095  74.321  1.00  0.00           C  
ATOM   3442  CB  CYS A 507     166.207 100.015  75.569  1.00  0.00           C  
ATOM   3443  SG  CYS A 507     165.258  99.741  77.087  1.00  0.00           S  
ATOM   3444  C   CYS A 507     166.168 100.500  73.110  1.00  0.00           C  
ATOM   3445  O   CYS A 507     166.855  99.625  72.535  1.00  0.00           O  
ATOM   3446  N   ALA A 508     166.119 101.776  72.761  1.00  0.00           N  
ATOM   3447  CA  ALA A 508     166.786 102.266  71.603  1.00  0.00           C  
ATOM   3448  CB  ALA A 508     165.941 102.012  70.345  1.00  0.00           C  
ATOM   3449  C   ALA A 508     167.160 103.732  71.751  1.00  0.00           C  
ATOM   3450  O   ALA A 508     166.715 104.484  72.607  1.00  0.00           O  
ATOM   3451  N   GLU A 509     168.125 104.120  70.909  1.00  0.00           N  
ATOM   3452  CA  GLU A 509     168.582 105.533  70.867  1.00  0.00           C  
ATOM   3453  CB  GLU A 509     169.970 105.675  71.489  1.00  0.00           C  
ATOM   3454  CG  GLU A 509     170.311 107.107  71.890  1.00  0.00           C  
ATOM   3455  CD  GLU A 509     171.780 107.454  71.731  1.00  0.00           C  
ATOM   3456  OE1 GLU A 509     172.265 108.340  72.466  1.00  0.00           O  
ATOM   3457  OE2 GLU A 509     172.440 106.834  70.872  1.00  0.00           O  
ATOM   3458  C   GLU A 509     168.567 105.909  69.382  1.00  0.00           C  
ATOM   3459  O   GLU A 509     168.740 104.987  68.551  1.00  0.00           O  
ATOM   3460  N   VAL A 510     168.390 107.187  69.041  1.00  0.00           N  
ATOM   3461  CA  VAL A 510     168.225 107.513  67.627  1.00  0.00           C  
ATOM   3462  CB  VAL A 510     166.808 107.798  67.255  1.00  0.00           C  
ATOM   3463  CG1 VAL A 510     166.661 108.680  66.019  1.00  0.00           C  
ATOM   3464  CG2 VAL A 510     166.034 106.567  67.006  1.00  0.00           C  
ATOM   3465  C   VAL A 510     169.112 108.677  67.316  1.00  0.00           C  
ATOM   3466  O   VAL A 510     168.848 109.781  67.872  1.00  0.00           O  
ATOM   3467  N   TRP A 511     170.134 108.453  66.482  1.00  0.00           N  
ATOM   3468  CA  TRP A 511     171.089 109.522  66.098  1.00  0.00           C  
ATOM   3469  CB  TRP A 511     172.467 108.920  65.798  1.00  0.00           C  
ATOM   3470  CG  TRP A 511     173.244 108.415  66.982  1.00  0.00           C  
ATOM   3471  CD1 TRP A 511     172.866 108.412  68.290  1.00  0.00           C  
ATOM   3472  NE1 TRP A 511     173.853 107.871  69.069  1.00  0.00           N  
ATOM   3473  CE2 TRP A 511     174.903 107.498  68.273  1.00  0.00           C  
ATOM   3474  CZ2 TRP A 511     176.118 106.903  68.602  1.00  0.00           C  
ATOM   3475  CH2 TRP A 511     176.991 106.641  67.572  1.00  0.00           C  
ATOM   3476  CZ3 TRP A 511     176.675 106.954  66.251  1.00  0.00           C  
ATOM   3477  CE3 TRP A 511     175.474 107.542  65.924  1.00  0.00           C  
ATOM   3478  CD2 TRP A 511     174.560 107.824  66.944  1.00  0.00           C  
ATOM   3479  C   TRP A 511     170.611 110.212  64.828  1.00  0.00           C  
ATOM   3480  O   TRP A 511     170.395 109.500  63.823  1.00  0.00           O  
ATOM   3481  N   CYS A 512     170.470 111.542  64.874  1.00  0.00           N  
ATOM   3482  CA  CYS A 512     170.089 112.347  63.685  1.00  0.00           C  
ATOM   3483  CB  CYS A 512     168.774 113.068  63.935  1.00  0.00           C  
ATOM   3484  SG  CYS A 512     168.920 114.352  65.203  1.00  0.00           S  
ATOM   3485  C   CYS A 512     171.190 113.393  63.488  1.00  0.00           C  
ATOM   3486  O   CYS A 512     171.830 113.746  64.504  1.00  0.00           O  
ATOM   3487  N   PRO A 513     171.476 113.917  62.273  1.00  0.00           N  
ATOM   3488  CD  PRO A 513     170.883 113.608  60.977  1.00  0.00           C  
ATOM   3489  CG  PRO A 513     171.998 113.963  59.950  1.00  0.00           C  
ATOM   3490  CB  PRO A 513     172.752 115.151  60.601  1.00  0.00           C  
ATOM   3491  CA  PRO A 513     172.562 114.816  62.093  1.00  0.00           C  
ATOM   3492  C   PRO A 513     172.456 116.110  62.995  1.00  0.00           C  
ATOM   3493  O   PRO A 513     171.347 116.607  63.171  1.00  0.00           O  
ATOM   3494  N   MET A 514     173.565 116.789  63.271  1.00  0.00           N  
ATOM   3495  CA  MET A 514     173.411 118.114  63.939  1.00  0.00           C  
ATOM   3496  CB  MET A 514     174.611 118.452  64.829  1.00  0.00           C  
ATOM   3497  CG  MET A 514     174.454 119.758  65.585  1.00  0.00           C  
ATOM   3498  SD  MET A 514     172.770 120.031  66.175  1.00  0.00           S  
ATOM   3499  CE  MET A 514     172.773 121.814  66.404  1.00  0.00           C  
ATOM   3500  C   MET A 514     173.239 119.159  62.811  1.00  0.00           C  
ATOM   3501  O   MET A 514     174.114 119.195  61.923  1.00  0.00           O  
ATOM   3502  N   SER A 515     172.141 119.931  62.798  1.00  0.00           N  
ATOM   3503  CA  SER A 515     171.941 120.986  61.770  1.00  0.00           C  
ATOM   3504  CB  SER A 515     170.533 121.559  61.855  1.00  0.00           C  
ATOM   3505  OG  SER A 515     170.463 122.669  60.967  1.00  0.00           O  
ATOM   3506  C   SER A 515     172.996 122.218  61.918  1.00  0.00           C  
ATOM   3507  O   SER A 515     173.021 122.912  62.946  1.00  0.00           O  
ATOM   3508  N   PRO A 516     173.849 122.447  60.902  1.00  0.00           N  
ATOM   3509  CD  PRO A 516     173.829 121.863  59.583  1.00  0.00           C  
ATOM   3510  CG  PRO A 516     174.776 122.784  58.819  1.00  0.00           C  
ATOM   3511  CB  PRO A 516     175.821 123.245  59.838  1.00  0.00           C  
ATOM   3512  CA  PRO A 516     174.967 123.357  61.068  1.00  0.00           C  
ATOM   3513  C   PRO A 516     174.531 124.843  61.194  1.00  0.00           C  
ATOM   3514  O   PRO A 516     175.243 125.543  61.917  1.00  0.00           O  
ATOM   3515  N   GLU A 517     173.358 125.232  60.694  1.00  0.00           N  
ATOM   3516  CA  GLU A 517     172.875 126.622  60.921  1.00  0.00           C  
ATOM   3517  CB  GLU A 517     171.615 126.876  60.096  1.00  0.00           C  
ATOM   3518  CG  GLU A 517     171.894 127.059  58.607  1.00  0.00           C  
ATOM   3519  CD  GLU A 517     172.305 125.801  57.862  1.00  0.00           C  
ATOM   3520  OE1 GLU A 517     171.866 124.702  58.263  1.00  0.00           O  
ATOM   3521  OE2 GLU A 517     173.071 125.918  56.884  1.00  0.00           O  
ATOM   3522  C   GLU A 517     172.607 126.801  62.425  1.00  0.00           C  
ATOM   3523  O   GLU A 517     172.887 127.901  62.948  1.00  0.00           O  
ATOM   3524  N   PHE A 518     172.086 125.754  63.070  1.00  0.00           N  
ATOM   3525  CA  PHE A 518     171.743 125.839  64.514  1.00  0.00           C  
ATOM   3526  CB  PHE A 518     170.813 124.676  64.879  1.00  0.00           C  
ATOM   3527  CG  PHE A 518     169.357 124.885  64.482  1.00  0.00           C  
ATOM   3528  CD1 PHE A 518     168.987 124.990  63.146  1.00  0.00           C  
ATOM   3529  CE1 PHE A 518     167.662 125.189  62.788  1.00  0.00           C  
ATOM   3530  CZ  PHE A 518     166.691 125.281  63.757  1.00  0.00           C  
ATOM   3531  CE2 PHE A 518     167.037 125.180  65.084  1.00  0.00           C  
ATOM   3532  CD2 PHE A 518     168.361 124.983  65.447  1.00  0.00           C  
ATOM   3533  C   PHE A 518     173.037 125.882  65.331  1.00  0.00           C  
ATOM   3534  O   PHE A 518     173.109 126.681  66.291  1.00  0.00           O  
ATOM   3535  N   TYR A 519     174.038 125.075  64.957  1.00  0.00           N  
ATOM   3536  CA  TYR A 519     175.328 125.165  65.680  1.00  0.00           C  
ATOM   3537  CB  TYR A 519     176.264 124.029  65.262  1.00  0.00           C  
ATOM   3538  CG  TYR A 519     177.623 124.085  65.945  1.00  0.00           C  
ATOM   3539  CD1 TYR A 519     177.783 123.661  67.258  1.00  0.00           C  
ATOM   3540  CE1 TYR A 519     179.016 123.715  67.887  1.00  0.00           C  
ATOM   3541  CZ  TYR A 519     180.115 124.205  67.205  1.00  0.00           C  
ATOM   3542  OH  TYR A 519     181.332 124.266  67.818  1.00  0.00           O  
ATOM   3543  CE2 TYR A 519     179.975 124.643  65.901  1.00  0.00           C  
ATOM   3544  CD2 TYR A 519     178.739 124.579  65.282  1.00  0.00           C  
ATOM   3545  C   TYR A 519     175.918 126.557  65.372  1.00  0.00           C  
ATOM   3546  O   TYR A 519     176.542 127.139  66.287  1.00  0.00           O  
ATOM   3547  N   ARG A 520     175.721 127.089  64.149  1.00  0.00           N  
ATOM   3548  CA  ARG A 520     176.325 128.368  63.842  1.00  0.00           C  
ATOM   3549  CB  ARG A 520     176.190 128.683  62.326  1.00  0.00           C  
ATOM   3550  CG  ARG A 520     177.025 129.877  61.949  1.00  0.00           C  
ATOM   3551  CD  ARG A 520     176.999 130.127  60.431  1.00  0.00           C  
ATOM   3552  NE  ARG A 520     175.700 130.096  59.743  1.00  0.00           N  
ATOM   3553  CZ  ARG A 520     175.494 129.948  58.463  1.00  0.00           C  
ATOM   3554  NH1 ARG A 520     174.239 129.856  58.063  1.00  0.00           N  
ATOM   3555  NH2 ARG A 520     176.413 129.834  57.523  1.00  0.00           N  
ATOM   3556  C   ARG A 520     175.803 129.483  64.720  1.00  0.00           C  
ATOM   3557  O   ARG A 520     176.587 130.165  65.323  1.00  0.00           O  
ATOM   3558  N   GLU A 521     174.495 129.579  64.960  1.00  0.00           N  
ATOM   3559  CA  GLU A 521     174.020 130.638  65.899  1.00  0.00           C  
ATOM   3560  CB  GLU A 521     172.494 130.664  65.962  1.00  0.00           C  
ATOM   3561  CG  GLU A 521     171.831 130.472  64.603  1.00  0.00           C  
ATOM   3562  CD  GLU A 521     172.277 131.448  63.531  1.00  0.00           C  
ATOM   3563  OE1 GLU A 521     173.055 131.040  62.642  1.00  0.00           O  
ATOM   3564  OE2 GLU A 521     171.843 132.617  63.587  1.00  0.00           O  
ATOM   3565  C   GLU A 521     174.560 130.432  67.325  1.00  0.00           C  
ATOM   3566  O   GLU A 521     175.023 131.429  67.914  1.00  0.00           O  
ATOM   3567  N   TYR A 522     174.468 129.213  67.862  1.00  0.00           N  
ATOM   3568  CA  TYR A 522     174.908 128.941  69.259  1.00  0.00           C  
ATOM   3569  CB  TYR A 522     174.938 127.416  69.401  1.00  0.00           C  
ATOM   3570  CG  TYR A 522     175.613 126.886  70.657  1.00  0.00           C  
ATOM   3571  CD1 TYR A 522     174.964 126.909  71.884  1.00  0.00           C  
ATOM   3572  CE1 TYR A 522     175.572 126.423  73.029  1.00  0.00           C  
ATOM   3573  CZ  TYR A 522     176.851 125.901  72.961  1.00  0.00           C  
ATOM   3574  OH  TYR A 522     177.454 125.420  74.086  1.00  0.00           O  
ATOM   3575  CE2 TYR A 522     177.514 125.865  71.749  1.00  0.00           C  
ATOM   3576  CD2 TYR A 522     176.894 126.349  70.610  1.00  0.00           C  
ATOM   3577  C   TYR A 522     176.256 129.620  69.519  1.00  0.00           C  
ATOM   3578  O   TYR A 522     176.327 130.512  70.394  1.00  0.00           O  
ATOM   3579  N   VAL A 523     177.279 129.315  68.690  1.00  0.00           N  
ATOM   3580  CA  VAL A 523     178.672 129.868  68.850  1.00  0.00           C  
ATOM   3581  CB  VAL A 523     179.725 128.908  68.258  1.00  0.00           C  
ATOM   3582  CG1 VAL A 523     179.954 127.694  69.148  1.00  0.00           C  
ATOM   3583  CG2 VAL A 523     179.379 128.473  66.839  1.00  0.00           C  
ATOM   3584  C   VAL A 523     178.795 131.270  68.234  1.00  0.00           C  
ATOM   3585  O   VAL A 523     179.858 131.551  67.635  1.00  0.00           O  
ATOM   3586  N   ALA A 524     177.788 132.126  68.508  1.00  0.00           N  
ATOM   3587  CA  ALA A 524     177.765 133.538  68.040  1.00  0.00           C  
ATOM   3588  CB  ALA A 524     177.368 133.592  66.582  1.00  0.00           C  
ATOM   3589  C   ALA A 524     176.799 134.355  68.916  1.00  0.00           C  
ATOM   3590  O   ALA A 524     177.061 135.559  69.093  1.00  0.00           O  
ATOM   3591  N   ILE A 525     175.716 133.754  69.431  1.00  0.00           N  
ATOM   3592  CA  ILE A 525     174.721 134.403  70.305  1.00  0.00           C  
ATOM   3593  CB  ILE A 525     173.483 133.535  70.404  1.00  0.00           C  
ATOM   3594  CG2 ILE A 525     173.551 132.440  71.485  1.00  0.00           C  
ATOM   3595  CG1 ILE A 525     172.277 134.473  70.684  1.00  0.00           C  
ATOM   3596  CD1 ILE A 525     170.924 133.843  70.701  1.00  0.00           C  
ATOM   3597  C   ILE A 525     175.314 134.782  71.674  1.00  0.00           C  
ATOM   3598  O   ILE A 525     175.948 134.010  72.360  1.00  0.00           O  
ATOM   3599  N   LYS A 526     175.289 136.083  71.966  1.00  0.00           N  
ATOM   3600  CA  LYS A 526     175.991 136.550  73.193  1.00  0.00           C  
ATOM   3601  CB  LYS A 526     176.213 138.065  73.119  1.00  0.00           C  
ATOM   3602  CG  LYS A 526     177.548 138.454  72.501  1.00  0.00           C  
ATOM   3603  CD  LYS A 526     178.636 137.416  72.751  1.00  0.00           C  
ATOM   3604  CE  LYS A 526     179.193 136.832  71.490  1.00  0.00           C  
ATOM   3605  NZ  LYS A 526     178.828 135.420  71.351  1.00  0.00           N  
ATOM   3606  C   LYS A 526     175.214 136.155  74.452  1.00  0.00           C  
ATOM   3607  O   LYS A 526     175.855 135.978  75.511  1.00  0.00           O  
ATOM   3608  N   THR A 527     173.895 136.017  74.338  1.00  0.00           N  
ATOM   3609  CA  THR A 527     173.100 135.727  75.535  1.00  0.00           C  
ATOM   3610  CB  THR A 527     171.640 135.551  75.126  1.00  0.00           C  
ATOM   3611  CG2 THR A 527     171.036 136.826  74.567  1.00  0.00           C  
ATOM   3612  OG1 THR A 527     171.665 134.549  74.116  1.00  0.00           O  
ATOM   3613  C   THR A 527     173.657 134.488  76.201  1.00  0.00           C  
ATOM   3614  O   THR A 527     173.887 133.487  75.488  1.00  0.00           O  
ATOM   3615  N   LYS A 528     174.008 134.601  77.486  1.00  0.00           N  
ATOM   3616  CA  LYS A 528     174.517 133.430  78.244  1.00  0.00           C  
ATOM   3617  CB  LYS A 528     174.607 133.775  79.734  1.00  0.00           C  
ATOM   3618  CG  LYS A 528     175.099 132.667  80.656  1.00  0.00           C  
ATOM   3619  CD  LYS A 528     176.179 133.139  81.622  1.00  0.00           C  
ATOM   3620  CE  LYS A 528     176.439 132.169  82.731  1.00  0.00           C  
ATOM   3621  NZ  LYS A 528     177.267 132.758  83.786  1.00  0.00           N  
ATOM   3622  C   LYS A 528     173.542 132.282  77.977  1.00  0.00           C  
ATOM   3623  O   LYS A 528     174.004 131.147  77.724  1.00  0.00           O  
ATOM   3624  N   LYS A 529     172.243 132.586  78.015  1.00  0.00           N  
ATOM   3625  CA  LYS A 529     171.225 131.559  77.691  1.00  0.00           C  
ATOM   3626  CB  LYS A 529     169.846 132.020  78.174  1.00  0.00           C  
ATOM   3627  CG  LYS A 529     168.876 130.903  78.525  1.00  0.00           C  
ATOM   3628  CD  LYS A 529     167.447 131.407  78.675  1.00  0.00           C  
ATOM   3629  CE  LYS A 529     166.449 130.544  77.970  1.00  0.00           C  
ATOM   3630  NZ  LYS A 529     165.108 130.706  78.536  1.00  0.00           N  
ATOM   3631  C   LYS A 529     171.231 131.303  76.170  1.00  0.00           C  
ATOM   3632  O   LYS A 529     170.821 132.219  75.426  1.00  0.00           O  
ATOM   3633  N   ARG A 530     171.501 130.055  75.736  1.00  0.00           N  
ATOM   3634  CA  ARG A 530     171.512 129.700  74.283  1.00  0.00           C  
ATOM   3635  CB  ARG A 530     172.931 129.879  73.735  1.00  0.00           C  
ATOM   3636  CG  ARG A 530     174.023 129.470  74.712  1.00  0.00           C  
ATOM   3637  CD  ARG A 530     175.345 130.142  74.385  1.00  0.00           C  
ATOM   3638  NE  ARG A 530     175.586 131.333  75.206  1.00  0.00           N  
ATOM   3639  CZ  ARG A 530     176.717 132.024  75.188  1.00  0.00           C  
ATOM   3640  NH1 ARG A 530     177.862 131.407  74.959  1.00  0.00           N  
ATOM   3641  NH2 ARG A 530     176.701 133.329  75.391  1.00  0.00           N  
ATOM   3642  C   ARG A 530     171.065 128.244  74.017  1.00  0.00           C  
ATOM   3643  O   ARG A 530     170.665 127.973  72.865  1.00  0.00           O  
ATOM   3644  N   ILE A 531     171.156 127.342  74.999  1.00  0.00           N  
ATOM   3645  CA  ILE A 531     170.783 125.881  74.896  1.00  0.00           C  
ATOM   3646  CB  ILE A 531     170.484 125.239  76.339  1.00  0.00           C  
ATOM   3647  CG2 ILE A 531     169.742 123.880  76.300  1.00  0.00           C  
ATOM   3648  CG1 ILE A 531     171.767 125.035  77.156  1.00  0.00           C  
ATOM   3649  CD1 ILE A 531     171.545 124.851  78.653  1.00  0.00           C  
ATOM   3650  C   ILE A 531     169.646 125.619  73.848  1.00  0.00           C  
ATOM   3651  O   ILE A 531     169.726 124.610  73.144  1.00  0.00           O  
ATOM   3652  N   LEU A 532     168.717 126.583  73.736  1.00  0.00           N  
ATOM   3653  CA  LEU A 532     167.454 126.369  72.875  1.00  0.00           C  
ATOM   3654  CB  LEU A 532     166.576 127.612  72.926  1.00  0.00           C  
ATOM   3655  CG  LEU A 532     165.127 127.366  72.421  1.00  0.00           C  
ATOM   3656  CD1 LEU A 532     164.263 126.429  73.222  1.00  0.00           C  
ATOM   3657  CD2 LEU A 532     164.341 128.682  72.293  1.00  0.00           C  
ATOM   3658  C   LEU A 532     167.729 125.937  71.432  1.00  0.00           C  
ATOM   3659  O   LEU A 532     166.856 125.287  70.849  1.00  0.00           O  
ATOM   3660  N   LEU A 533     168.902 126.304  70.902  1.00  0.00           N  
ATOM   3661  CA  LEU A 533     169.310 125.882  69.538  1.00  0.00           C  
ATOM   3662  CB  LEU A 533     170.684 126.488  69.267  1.00  0.00           C  
ATOM   3663  CG  LEU A 533     170.717 127.829  68.531  1.00  0.00           C  
ATOM   3664  CD1 LEU A 533     169.579 127.897  67.541  1.00  0.00           C  
ATOM   3665  CD2 LEU A 533     170.675 129.007  69.490  1.00  0.00           C  
ATOM   3666  C   LEU A 533     169.393 124.357  69.518  1.00  0.00           C  
ATOM   3667  O   LEU A 533     168.621 123.723  68.768  1.00  0.00           O  
ATOM   3668  N   TYR A 534     170.342 123.798  70.273  1.00  0.00           N  
ATOM   3669  CA  TYR A 534     170.497 122.321  70.335  1.00  0.00           C  
ATOM   3670  CB  TYR A 534     171.447 121.935  71.469  1.00  0.00           C  
ATOM   3671  CG  TYR A 534     172.924 122.113  71.147  1.00  0.00           C  
ATOM   3672  CD1 TYR A 534     173.537 121.364  70.150  1.00  0.00           C  
ATOM   3673  CE1 TYR A 534     174.881 121.520  69.855  1.00  0.00           C  
ATOM   3674  CZ  TYR A 534     175.637 122.438  70.562  1.00  0.00           C  
ATOM   3675  OH  TYR A 534     176.962 122.603  70.285  1.00  0.00           O  
ATOM   3676  CE2 TYR A 534     175.046 123.192  71.560  1.00  0.00           C  
ATOM   3677  CD2 TYR A 534     173.702 123.029  71.843  1.00  0.00           C  
ATOM   3678  C   TYR A 534     169.124 121.713  70.557  1.00  0.00           C  
ATOM   3679  O   TYR A 534     168.754 120.742  69.860  1.00  0.00           O  
ATOM   3680  N   THR A 535     168.377 122.279  71.508  1.00  0.00           N  
ATOM   3681  CA  THR A 535     167.028 121.762  71.798  1.00  0.00           C  
ATOM   3682  CB  THR A 535     166.247 122.592  72.844  1.00  0.00           C  
ATOM   3683  CG2 THR A 535     165.078 121.940  73.527  1.00  0.00           C  
ATOM   3684  OG1 THR A 535     167.129 123.066  73.837  1.00  0.00           O  
ATOM   3685  C   THR A 535     166.198 121.549  70.552  1.00  0.00           C  
ATOM   3686  O   THR A 535     165.381 120.634  70.543  1.00  0.00           O  
ATOM   3687  N   MET A 536     166.283 122.454  69.563  1.00  0.00           N  
ATOM   3688  CA  MET A 536     165.321 122.409  68.419  1.00  0.00           C  
ATOM   3689  CB  MET A 536     164.772 123.814  68.136  1.00  0.00           C  
ATOM   3690  CG  MET A 536     163.928 124.380  69.262  1.00  0.00           C  
ATOM   3691  SD  MET A 536     163.008 123.126  70.176  1.00  0.00           S  
ATOM   3692  CE  MET A 536     161.603 122.861  69.085  1.00  0.00           C  
ATOM   3693  C   MET A 536     165.891 121.843  67.103  1.00  0.00           C  
ATOM   3694  O   MET A 536     165.113 121.809  66.124  1.00  0.00           O  
ATOM   3695  N   ASN A 537     167.169 121.474  67.045  1.00  0.00           N  
ATOM   3696  CA  ASN A 537     167.778 120.770  65.799  1.00  0.00           C  
ATOM   3697  CB  ASN A 537     168.896 119.778  66.196  1.00  0.00           C  
ATOM   3698  CG  ASN A 537     169.316 118.891  65.007  1.00  0.00           C  
ATOM   3699  OD1 ASN A 537     169.358 119.264  63.857  1.00  0.00           O  
ATOM   3700  ND2 ASN A 537     169.700 117.657  65.346  1.00  0.00           N  
ATOM   3701  C   ASN A 537     166.659 120.084  64.963  1.00  0.00           C  
ATOM   3702  O   ASN A 537     165.990 119.197  65.510  1.00  0.00           O  
ATOM   3703  N   PRO A 538     166.331 120.493  63.716  1.00  0.00           N  
ATOM   3704  CD  PRO A 538     166.851 121.678  62.925  1.00  0.00           C  
ATOM   3705  CG  PRO A 538     166.457 121.368  61.485  1.00  0.00           C  
ATOM   3706  CB  PRO A 538     165.037 120.894  61.737  1.00  0.00           C  
ATOM   3707  CA  PRO A 538     165.162 120.024  62.970  1.00  0.00           C  
ATOM   3708  C   PRO A 538     165.394 118.542  62.482  1.00  0.00           C  
ATOM   3709  O   PRO A 538     164.501 117.854  62.048  1.00  0.00           O  
ATOM   3710  N   ASN A 539     166.602 118.036  62.730  1.00  0.00           N  
ATOM   3711  CA  ASN A 539     166.829 116.597  62.418  1.00  0.00           C  
ATOM   3712  CB  ASN A 539     168.313 116.271  62.315  1.00  0.00           C  
ATOM   3713  CG  ASN A 539     168.967 116.976  61.152  1.00  0.00           C  
ATOM   3714  OD1 ASN A 539     168.752 116.598  59.996  1.00  0.00           O  
ATOM   3715  ND2 ASN A 539     169.767 117.994  61.434  1.00  0.00           N  
ATOM   3716  C   ASN A 539     166.062 115.781  63.467  1.00  0.00           C  
ATOM   3717  O   ASN A 539     165.491 114.737  63.090  1.00  0.00           O  
ATOM   3718  N   LYS A 540     166.040 116.233  64.730  1.00  0.00           N  
ATOM   3719  CA  LYS A 540     165.211 115.542  65.761  1.00  0.00           C  
ATOM   3720  CB  LYS A 540     165.438 116.068  67.187  1.00  0.00           C  
ATOM   3721  CG  LYS A 540     166.792 115.695  67.714  1.00  0.00           C  
ATOM   3722  CD  LYS A 540     166.932 116.104  69.195  1.00  0.00           C  
ATOM   3723  CE  LYS A 540     167.560 117.480  69.295  1.00  0.00           C  
ATOM   3724  NZ  LYS A 540     167.848 117.871  70.682  1.00  0.00           N  
ATOM   3725  C   LYS A 540     163.695 115.571  65.445  1.00  0.00           C  
ATOM   3726  O   LYS A 540     163.051 114.554  65.453  1.00  0.00           O  
ATOM   3727  N   PHE A 541     163.243 116.724  64.942  1.00  0.00           N  
ATOM   3728  CA  PHE A 541     161.838 116.786  64.459  1.00  0.00           C  
ATOM   3729  CB  PHE A 541     161.400 118.187  64.024  1.00  0.00           C  
ATOM   3730  CG  PHE A 541     159.901 118.278  63.770  1.00  0.00           C  
ATOM   3731  CD1 PHE A 541     159.014 118.504  64.816  1.00  0.00           C  
ATOM   3732  CE1 PHE A 541     157.650 118.575  64.587  1.00  0.00           C  
ATOM   3733  CZ  PHE A 541     157.154 118.415  63.315  1.00  0.00           C  
ATOM   3734  CE2 PHE A 541     158.015 118.185  62.267  1.00  0.00           C  
ATOM   3735  CD2 PHE A 541     159.381 118.114  62.491  1.00  0.00           C  
ATOM   3736  C   PHE A 541     161.727 115.790  63.301  1.00  0.00           C  
ATOM   3737  O   PHE A 541     160.808 114.946  63.346  1.00  0.00           O  
ATOM   3738  N   ARG A 542     162.630 115.830  62.322  1.00  0.00           N  
ATOM   3739  CA  ARG A 542     162.565 114.822  61.228  1.00  0.00           C  
ATOM   3740  CB  ARG A 542     163.737 115.023  60.260  1.00  0.00           C  
ATOM   3741  CG  ARG A 542     163.441 116.174  59.309  1.00  0.00           C  
ATOM   3742  CD  ARG A 542     164.640 116.564  58.462  1.00  0.00           C  
ATOM   3743  NE  ARG A 542     164.238 117.022  57.128  1.00  0.00           N  
ATOM   3744  CZ  ARG A 542     163.702 116.248  56.192  1.00  0.00           C  
ATOM   3745  NH1 ARG A 542     162.854 116.761  55.320  1.00  0.00           N  
ATOM   3746  NH2 ARG A 542     164.015 114.966  56.130  1.00  0.00           N  
ATOM   3747  C   ARG A 542     162.477 113.399  61.820  1.00  0.00           C  
ATOM   3748  O   ARG A 542     161.553 112.655  61.421  1.00  0.00           O  
ATOM   3749  N   ALA A 543     163.395 113.032  62.721  1.00  0.00           N  
ATOM   3750  CA  ALA A 543     163.370 111.692  63.366  1.00  0.00           C  
ATOM   3751  CB  ALA A 543     164.575 111.543  64.364  1.00  0.00           C  
ATOM   3752  C   ALA A 543     162.037 111.371  64.051  1.00  0.00           C  
ATOM   3753  O   ALA A 543     161.462 110.284  63.920  1.00  0.00           O  
ATOM   3754  N   CYS A 544     161.493 112.301  64.764  1.00  0.00           N  
ATOM   3755  CA  CYS A 544     160.206 112.116  65.515  1.00  0.00           C  
ATOM   3756  CB  CYS A 544     160.094 113.314  66.516  1.00  0.00           C  
ATOM   3757  SG  CYS A 544     158.791 112.832  67.655  1.00  0.00           S  
ATOM   3758  C   CYS A 544     158.980 112.153  64.529  1.00  0.00           C  
ATOM   3759  O   CYS A 544     158.030 111.412  64.770  1.00  0.00           O  
ATOM   3760  N   GLN A 545     159.154 112.790  63.370  1.00  0.00           N  
ATOM   3761  CA  GLN A 545     158.098 112.718  62.328  1.00  0.00           C  
ATOM   3762  CB  GLN A 545     158.470 113.651  61.179  1.00  0.00           C  
ATOM   3763  CG  GLN A 545     157.373 114.622  60.762  1.00  0.00           C  
ATOM   3764  CD  GLN A 545     157.806 115.534  59.635  1.00  0.00           C  
ATOM   3765  OE1 GLN A 545     158.963 115.964  59.564  1.00  0.00           O  
ATOM   3766  NE2 GLN A 545     156.881 115.829  58.734  1.00  0.00           N  
ATOM   3767  C   GLN A 545     158.036 111.262  61.837  1.00  0.00           C  
ATOM   3768  O   GLN A 545     156.944 110.666  61.918  1.00  0.00           O  
ATOM   3769  N   PHE A 546     159.168 110.700  61.409  1.00  0.00           N  
ATOM   3770  CA  PHE A 546     159.196 109.293  60.920  1.00  0.00           C  
ATOM   3771  CB  PHE A 546     160.634 108.896  60.571  1.00  0.00           C  
ATOM   3772  CG  PHE A 546     160.840 107.399  60.386  1.00  0.00           C  
ATOM   3773  CD1 PHE A 546     161.855 106.731  61.061  1.00  0.00           C  
ATOM   3774  CE1 PHE A 546     162.040 105.368  60.893  1.00  0.00           C  
ATOM   3775  CZ  PHE A 546     161.213 104.657  60.056  1.00  0.00           C  
ATOM   3776  CE2 PHE A 546     160.201 105.299  59.383  1.00  0.00           C  
ATOM   3777  CD2 PHE A 546     160.016 106.662  59.542  1.00  0.00           C  
ATOM   3778  C   PHE A 546     158.581 108.366  61.974  1.00  0.00           C  
ATOM   3779  O   PHE A 546     157.610 107.653  61.653  1.00  0.00           O  
ATOM   3780  N   LEU A 547     159.136 108.352  63.189  1.00  0.00           N  
ATOM   3781  CA  LEU A 547     158.644 107.485  64.236  1.00  0.00           C  
ATOM   3782  CB  LEU A 547     159.520 107.631  65.501  1.00  0.00           C  
ATOM   3783  CG  LEU A 547     161.011 107.315  65.284  1.00  0.00           C  
ATOM   3784  CD1 LEU A 547     161.754 107.788  66.564  1.00  0.00           C  
ATOM   3785  CD2 LEU A 547     161.230 105.752  65.008  1.00  0.00           C  
ATOM   3786  C   LEU A 547     157.115 107.662  64.475  1.00  0.00           C  
ATOM   3787  O   LEU A 547     156.500 106.593  64.486  1.00  0.00           O  
ATOM   3788  N   ILE A 548     156.531 108.831  64.551  1.00  0.00           N  
ATOM   3789  CA  ILE A 548     155.109 109.095  64.655  1.00  0.00           C  
ATOM   3790  CB  ILE A 548     154.931 110.593  64.741  1.00  0.00           C  
ATOM   3791  CG2 ILE A 548     153.486 111.053  64.559  1.00  0.00           C  
ATOM   3792  CG1 ILE A 548     155.555 111.100  66.078  1.00  0.00           C  
ATOM   3793  CD1 ILE A 548     154.724 111.004  67.334  1.00  0.00           C  
ATOM   3794  C   ILE A 548     154.403 108.534  63.455  1.00  0.00           C  
ATOM   3795  O   ILE A 548     153.326 107.951  63.510  1.00  0.00           O  
ATOM   3796  N   LYS A 549     155.017 108.751  62.248  1.00  0.00           N  
ATOM   3797  CA  LYS A 549     154.373 108.226  61.024  1.00  0.00           C  
ATOM   3798  CB  LYS A 549     155.119 108.835  59.856  1.00  0.00           C  
ATOM   3799  CG  LYS A 549     154.587 110.232  59.588  1.00  0.00           C  
ATOM   3800  CD  LYS A 549     155.121 110.797  58.325  1.00  0.00           C  
ATOM   3801  CE  LYS A 549     154.512 112.211  58.148  1.00  0.00           C  
ATOM   3802  NZ  LYS A 549     154.761 112.744  56.748  1.00  0.00           N  
ATOM   3803  C   LYS A 549     154.393 106.696  61.030  1.00  0.00           C  
ATOM   3804  O   LYS A 549     153.395 106.148  60.626  1.00  0.00           O  
ATOM   3805  N   PHE A 550     155.584 106.098  61.143  1.00  0.00           N  
ATOM   3806  CA  PHE A 550     155.722 104.619  61.000  1.00  0.00           C  
ATOM   3807  CB  PHE A 550     156.503 104.083  62.204  1.00  0.00           C  
ATOM   3808  CG  PHE A 550     157.025 102.663  62.046  1.00  0.00           C  
ATOM   3809  CD1 PHE A 550     156.878 101.733  63.068  1.00  0.00           C  
ATOM   3810  CE1 PHE A 550     157.355 100.441  62.923  1.00  0.00           C  
ATOM   3811  CZ  PHE A 550     157.978 100.062  61.758  1.00  0.00           C  
ATOM   3812  CE2 PHE A 550     158.130 100.968  60.735  1.00  0.00           C  
ATOM   3813  CD2 PHE A 550     157.657 102.263  60.875  1.00  0.00           C  
ATOM   3814  C   PHE A 550     154.338 103.981  60.808  1.00  0.00           C  
ATOM   3815  O   PHE A 550     153.863 103.262  61.716  1.00  0.00           O  
ATOM   3816  N   HIS A 551     154.806 104.361  63.743  1.00  0.00           N  
ATOM   3817  CA  HIS A 551     153.930 103.783  64.827  1.00  0.00           C  
ATOM   3818  CB  HIS A 551     154.511 104.047  66.207  1.00  0.00           C  
ATOM   3819  CG  HIS A 551     155.858 103.478  66.440  1.00  0.00           C  
ATOM   3820  ND1 HIS A 551     156.173 102.163  66.442  1.00  0.00           N  
ATOM   3821  CE1 HIS A 551     157.520 102.082  66.290  1.00  0.00           C  
ATOM   3822  NE2 HIS A 551     158.082 103.330  66.373  1.00  0.00           N  
ATOM   3823  CD2 HIS A 551     157.026 104.232  66.371  1.00  0.00           C  
ATOM   3824  C   HIS A 551     152.521 104.210  64.830  1.00  0.00           C  
ATOM   3825  O   HIS A 551     151.670 103.336  64.992  1.00  0.00           O  
ATOM   3826  N   GLU A 552     152.079 105.437  64.573  1.00  0.00           N  
ATOM   3827  CA  GLU A 552     150.659 105.890  64.704  1.00  0.00           C  
ATOM   3828  CB  GLU A 552     150.544 107.431  64.705  1.00  0.00           C  
ATOM   3829  CG  GLU A 552     149.150 107.847  65.118  1.00  0.00           C  
ATOM   3830  CD  GLU A 552     148.969 109.374  65.055  1.00  0.00           C  
ATOM   3831  OE1 GLU A 552     149.120 110.083  66.059  1.00  0.00           O  
ATOM   3832  OE2 GLU A 552     148.580 109.883  63.967  1.00  0.00           O  
ATOM   3833  C   GLU A 552     149.709 105.337  63.636  1.00  0.00           C  
ATOM   3834  O   GLU A 552     148.578 104.882  64.000  1.00  0.00           O  
ATOM   3835  N   ARG A 553     150.229 105.176  62.412  1.00  0.00           N  
ATOM   3836  CA  ARG A 553     149.439 104.500  61.351  1.00  0.00           C  
ATOM   3837  CB  ARG A 553     150.204 104.524  60.024  1.00  0.00           C  
ATOM   3838  CG  ARG A 553     150.353 105.921  59.439  1.00  0.00           C  
ATOM   3839  CD  ARG A 553     151.033 105.912  58.078  1.00  0.00           C  
ATOM   3840  NE  ARG A 553     152.441 105.505  58.152  1.00  0.00           N  
ATOM   3841  CZ  ARG A 553     153.452 106.167  57.602  1.00  0.00           C  
ATOM   3842  NH1 ARG A 553     153.246 107.341  57.033  1.00  0.00           N  
ATOM   3843  NH2 ARG A 553     154.669 105.656  57.640  1.00  0.00           N  
ATOM   3844  C   ARG A 553     149.170 103.070  61.836  1.00  0.00           C  
ATOM   3845  O   ARG A 553     148.017 102.622  61.697  1.00  0.00           O  
ATOM   3846  N   ARG A 554     150.196 102.398  62.359  1.00  0.00           N  
ATOM   3847  CA  ARG A 554     150.000 101.034  62.907  1.00  0.00           C  
ATOM   3848  CB  ARG A 554     151.352 100.382  63.210  1.00  0.00           C  
ATOM   3849  CG  ARG A 554     152.204 100.152  61.971  1.00  0.00           C  
ATOM   3850  CD  ARG A 554     153.678 100.056  62.321  1.00  0.00           C  
ATOM   3851  NE  ARG A 554     154.432  99.269  61.340  1.00  0.00           N  
ATOM   3852  CZ  ARG A 554     154.848  99.713  60.161  1.00  0.00           C  
ATOM   3853  NH1 ARG A 554     154.622 100.964  59.801  1.00  0.00           N  
ATOM   3854  NH2 ARG A 554     155.497  98.903  59.344  1.00  0.00           N  
ATOM   3855  C   ARG A 554     149.153 101.136  64.181  1.00  0.00           C  
ATOM   3856  O   ARG A 554     149.240 100.210  65.018  1.00  0.00           O  
ATOM   3857  N   ASN A 555     148.537 102.288  64.446  1.00  0.00           N  
ATOM   3858  CA  ASN A 555     147.641 102.455  65.631  1.00  0.00           C  
ATOM   3859  CB  ASN A 555     146.388 101.594  65.501  1.00  0.00           C  
ATOM   3860  CG  ASN A 555     145.663 101.861  64.205  1.00  0.00           C  
ATOM   3861  OD1 ASN A 555     145.727 101.047  63.278  1.00  0.00           O  
ATOM   3862  ND2 ASN A 555     144.982 102.994  64.116  1.00  0.00           N  
ATOM   3863  C   ASN A 555     148.345 102.218  66.979  1.00  0.00           C  
ATOM   3864  O   ASN A 555     147.633 102.294  68.003  1.00  0.00           O  
ATOM   3865  N   ASP A 556     149.678 102.119  66.946  1.00  0.00           N  
ATOM   3866  CA  ASP A 556     150.477 101.914  68.183  1.00  0.00           C  
ATOM   3867  CB  ASP A 556     151.957 101.749  67.880  1.00  0.00           C  
ATOM   3868  CG  ASP A 556     152.302 100.828  66.721  1.00  0.00           C  
ATOM   3869  OD1 ASP A 556     153.151 101.224  65.895  1.00  0.00           O  
ATOM   3870  OD2 ASP A 556     151.723  99.724  66.658  1.00  0.00           O  
ATOM   3871  C   ASP A 556     150.281 103.075  69.159  1.00  0.00           C  
ATOM   3872  O   ASP A 556     150.305 104.243  68.713  1.00  0.00           O  
ATOM   3873  N   LYS A 557     150.103 102.758  70.437  1.00  0.00           N  
ATOM   3874  CA  LYS A 557     149.961 103.760  71.503  1.00  0.00           C  
ATOM   3875  CB  LYS A 557     149.385 103.054  72.734  1.00  0.00           C  
ATOM   3876  CG  LYS A 557     147.882 102.829  72.714  1.00  0.00           C  
ATOM   3877  CD  LYS A 557     147.143 103.801  71.804  1.00  0.00           C  
ATOM   3878  CE  LYS A 557     146.063 103.111  71.039  1.00  0.00           C  
ATOM   3879  NZ  LYS A 557     144.891 103.975  70.874  1.00  0.00           N  
ATOM   3880  C   LYS A 557     151.330 104.334  71.826  1.00  0.00           C  
ATOM   3881  O   LYS A 557     152.211 103.590  72.306  1.00  0.00           O  
ATOM   3882  N   ILE A 558     151.435 105.666  71.661  1.00  0.00           N  
ATOM   3883  CA  ILE A 558     152.739 106.370  71.846  1.00  0.00           C  
ATOM   3884  CB  ILE A 558     153.201 106.987  70.511  1.00  0.00           C  
ATOM   3885  CG2 ILE A 558     154.679 107.373  70.574  1.00  0.00           C  
ATOM   3886  CG1 ILE A 558     152.904 106.079  69.318  1.00  0.00           C  
ATOM   3887  CD1 ILE A 558     153.001 106.772  67.972  1.00  0.00           C  
ATOM   3888  C   ILE A 558     152.678 107.465  72.924  1.00  0.00           C  
ATOM   3889  O   ILE A 558     151.777 108.329  72.834  1.00  0.00           O  
ATOM   3890  N   ILE A 559     153.634 107.413  73.862  1.00  0.00           N  
ATOM   3891  CA  ILE A 559     153.765 108.469  74.909  1.00  0.00           C  
ATOM   3892  CB  ILE A 559     153.855 107.857  76.317  1.00  0.00           C  
ATOM   3893  CG2 ILE A 559     154.122 108.938  77.366  1.00  0.00           C  
ATOM   3894  CG1 ILE A 559     152.608 107.043  76.648  1.00  0.00           C  
ATOM   3895  CD1 ILE A 559     151.710 107.675  77.693  1.00  0.00           C  
ATOM   3896  C   ILE A 559     155.019 109.282  74.557  1.00  0.00           C  
ATOM   3897  O   ILE A 559     156.113 108.680  74.487  1.00  0.00           O  
ATOM   3898  N   VAL A 560     154.834 110.586  74.316  1.00  0.00           N  
ATOM   3899  CA  VAL A 560     155.972 111.440  73.861  1.00  0.00           C  
ATOM   3900  CB  VAL A 560     155.647 112.152  72.534  1.00  0.00           C  
ATOM   3901  CG1 VAL A 560     156.906 112.384  71.708  1.00  0.00           C  
ATOM   3902  CG2 VAL A 560     154.607 111.389  71.722  1.00  0.00           C  
ATOM   3903  C   VAL A 560     156.369 112.447  74.952  1.00  0.00           C  
ATOM   3904  O   VAL A 560     155.574 113.375  75.222  1.00  0.00           O  
ATOM   3905  N   PHE A 561     157.603 112.328  75.475  1.00  0.00           N  
ATOM   3906  CA  PHE A 561     158.073 113.182  76.605  1.00  0.00           C  
ATOM   3907  CB  PHE A 561     158.781 112.280  77.619  1.00  0.00           C  
ATOM   3908  CG  PHE A 561     157.888 111.601  78.647  1.00  0.00           C  
ATOM   3909  CD1 PHE A 561     157.002 112.339  79.424  1.00  0.00           C  
ATOM   3910  CE1 PHE A 561     156.197 111.714  80.362  1.00  0.00           C  
ATOM   3911  CZ  PHE A 561     156.266 110.352  80.540  1.00  0.00           C  
ATOM   3912  CE2 PHE A 561     157.138 109.608  79.783  1.00  0.00           C  
ATOM   3913  CD2 PHE A 561     157.946 110.226  78.843  1.00  0.00           C  
ATOM   3914  C   PHE A 561     159.059 114.276  76.168  1.00  0.00           C  
ATOM   3915  O   PHE A 561     160.165 114.333  76.752  1.00  0.00           O  
ATOM   3916  N   ALA A 562     158.698 115.115  75.195  1.00  0.00           N  
ATOM   3917  CA  ALA A 562     159.532 116.272  74.793  1.00  0.00           C  
ATOM   3918  CB  ALA A 562     158.985 116.935  73.501  1.00  0.00           C  
ATOM   3919  C   ALA A 562     159.763 117.221  75.977  1.00  0.00           C  
ATOM   3920  O   ALA A 562     158.844 117.796  76.584  1.00  0.00           O  
ATOM   3921  N   ASP A 563     161.032 117.282  76.397  1.00  0.00           N  
ATOM   3922  CA  ASP A 563     161.392 118.155  77.549  1.00  0.00           C  
ATOM   3923  CB  ASP A 563     162.580 117.599  78.318  1.00  0.00           C  
ATOM   3924  CG  ASP A 563     162.246 116.494  79.311  1.00  0.00           C  
ATOM   3925  OD1 ASP A 563     163.031 116.302  80.263  1.00  0.00           O  
ATOM   3926  OD2 ASP A 563     161.201 115.837  79.126  1.00  0.00           O  
ATOM   3927  C   ASP A 563     161.602 119.573  77.018  1.00  0.00           C  
ATOM   3928  O   ASP A 563     161.671 119.698  75.780  1.00  0.00           O  
ATOM   3929  N   ASN A 564     161.725 120.572  77.901  1.00  0.00           N  
ATOM   3930  CA  ASN A 564     161.816 122.004  77.479  1.00  0.00           C  
ATOM   3931  CB  ASN A 564     162.938 122.273  76.479  1.00  0.00           C  
ATOM   3932  CG  ASN A 564     164.189 122.761  77.167  1.00  0.00           C  
ATOM   3933  OD1 ASN A 564     165.267 122.187  76.978  1.00  0.00           O  
ATOM   3934  ND2 ASN A 564     164.067 123.806  77.972  1.00  0.00           N  
ATOM   3935  C   ASN A 564     160.416 122.441  77.033  1.00  0.00           C  
ATOM   3936  O   ASN A 564     159.901 121.902  76.032  1.00  0.00           O  
ATOM   3937  N   VAL A 565     159.818 123.391  77.749  1.00  0.00           N  
ATOM   3938  CA  VAL A 565     158.370 123.766  77.447  1.00  0.00           C  
ATOM   3939  CB  VAL A 565     157.772 124.900  78.360  1.00  0.00           C  
ATOM   3940  CG1 VAL A 565     156.312 125.019  78.150  1.00  0.00           C  
ATOM   3941  CG2 VAL A 565     158.116 124.568  79.769  1.00  0.00           C  
ATOM   3942  C   VAL A 565     158.303 124.173  75.937  1.00  0.00           C  
ATOM   3943  O   VAL A 565     157.353 123.825  75.268  1.00  0.00           O  
ATOM   3944  N   PHE A 566     159.268 124.951  75.446  1.00  0.00           N  
ATOM   3945  CA  PHE A 566     159.142 125.399  74.030  1.00  0.00           C  
ATOM   3946  CB  PHE A 566     160.283 126.312  73.570  1.00  0.00           C  
ATOM   3947  CG  PHE A 566     160.195 126.688  72.096  1.00  0.00           C  
ATOM   3948  CD1 PHE A 566     159.072 127.335  71.591  1.00  0.00           C  
ATOM   3949  CE1 PHE A 566     158.989 127.670  70.248  1.00  0.00           C  
ATOM   3950  CZ  PHE A 566     160.022 127.363  69.394  1.00  0.00           C  
ATOM   3951  CE2 PHE A 566     161.138 126.721  69.874  1.00  0.00           C  
ATOM   3952  CD2 PHE A 566     161.225 126.381  71.215  1.00  0.00           C  
ATOM   3953  C   PHE A 566     159.073 124.165  73.134  1.00  0.00           C  
ATOM   3954  O   PHE A 566     158.216 124.120  72.224  1.00  0.00           O  
ATOM   3955  N   ALA A 567     159.927 123.175  73.399  1.00  0.00           N  
ATOM   3956  CA  ALA A 567     160.001 121.984  72.520  1.00  0.00           C  
ATOM   3957  CB  ALA A 567     161.103 121.163  73.153  1.00  0.00           C  
ATOM   3958  C   ALA A 567     158.699 121.162  72.519  1.00  0.00           C  
ATOM   3959  O   ALA A 567     158.191 120.868  71.418  1.00  0.00           O  
ATOM   3960  N   LEU A 568     158.091 120.979  73.692  1.00  0.00           N  
ATOM   3961  CA  LEU A 568     156.782 120.277  73.753  1.00  0.00           C  
ATOM   3962  CB  LEU A 568     156.324 120.147  75.205  1.00  0.00           C  
ATOM   3963  CG  LEU A 568     155.048 119.328  75.423  1.00  0.00           C  
ATOM   3964  CD1 LEU A 568     155.339 117.836  75.400  1.00  0.00           C  
ATOM   3965  CD2 LEU A 568     154.371 119.724  76.721  1.00  0.00           C  
ATOM   3966  C   LEU A 568     155.739 121.020  72.898  1.00  0.00           C  
ATOM   3967  O   LEU A 568     155.190 120.381  71.972  1.00  0.00           O  
ATOM   3968  N   LYS A 569     155.472 122.304  73.180  1.00  0.00           N  
ATOM   3969  CA  LYS A 569     154.406 123.001  72.452  1.00  0.00           C  
ATOM   3970  CB  LYS A 569     154.496 124.508  72.701  1.00  0.00           C  
ATOM   3971  CG  LYS A 569     154.093 124.805  74.141  1.00  0.00           C  
ATOM   3972  CD  LYS A 569     153.984 126.340  74.333  1.00  0.00           C  
ATOM   3973  CE  LYS A 569     155.476 126.870  74.390  1.00  0.00           C  
ATOM   3974  NZ  LYS A 569     155.540 128.274  74.799  1.00  0.00           N  
ATOM   3975  C   LYS A 569     154.616 122.805  70.956  1.00  0.00           C  
ATOM   3976  O   LYS A 569     153.609 122.589  70.307  1.00  0.00           O  
ATOM   3977  N   GLU A 570     155.848 123.015  70.487  1.00  0.00           N  
ATOM   3978  CA  GLU A 570     156.139 122.977  69.034  1.00  0.00           C  
ATOM   3979  CB  GLU A 570     157.600 123.359  68.797  1.00  0.00           C  
ATOM   3980  CG  GLU A 570     157.974 123.421  67.319  1.00  0.00           C  
ATOM   3981  CD  GLU A 570     157.319 124.574  66.582  1.00  0.00           C  
ATOM   3982  OE1 GLU A 570     156.422 124.315  65.753  1.00  0.00           O  
ATOM   3983  OE2 GLU A 570     157.706 125.733  66.842  1.00  0.00           O  
ATOM   3984  C   GLU A 570     155.872 121.588  68.458  1.00  0.00           C  
ATOM   3985  O   GLU A 570     155.008 121.485  67.563  1.00  0.00           O  
ATOM   3986  N   TYR A 571     156.554 120.570  68.981  1.00  0.00           N  
ATOM   3987  CA  TYR A 571     156.388 119.190  68.453  1.00  0.00           C  
ATOM   3988  CB  TYR A 571     157.167 118.206  69.329  1.00  0.00           C  
ATOM   3989  CG  TYR A 571     158.623 118.055  68.913  1.00  0.00           C  
ATOM   3990  CD1 TYR A 571     159.587 118.959  69.340  1.00  0.00           C  
ATOM   3991  CE1 TYR A 571     160.913 118.833  68.962  1.00  0.00           C  
ATOM   3992  CZ  TYR A 571     161.297 117.791  68.139  1.00  0.00           C  
ATOM   3993  OH  TYR A 571     162.603 117.668  67.767  1.00  0.00           O  
ATOM   3994  CE2 TYR A 571     160.353 116.881  67.698  1.00  0.00           C  
ATOM   3995  CD2 TYR A 571     159.029 117.019  68.082  1.00  0.00           C  
ATOM   3996  C   TYR A 571     154.896 118.867  68.351  1.00  0.00           C  
ATOM   3997  O   TYR A 571     154.452 118.452  67.261  1.00  0.00           O  
ATOM   3998  N   ALA A 572     154.135 119.065  69.434  1.00  0.00           N  
ATOM   3999  CA  ALA A 572     152.717 118.664  69.385  1.00  0.00           C  
ATOM   4000  CB  ALA A 572     152.190 118.692  70.892  1.00  0.00           C  
ATOM   4001  C   ALA A 572     151.933 119.557  68.421  1.00  0.00           C  
ATOM   4002  O   ALA A 572     151.203 118.996  67.601  1.00  0.00           O  
ATOM   4003  N   ILE A 573     152.095 120.881  68.492  1.00  0.00           N  
ATOM   4004  CA  ILE A 573     151.221 121.805  67.671  1.00  0.00           C  
ATOM   4005  CB  ILE A 573     151.433 123.280  68.186  1.00  0.00           C  
ATOM   4006  CG2 ILE A 573     151.017 124.341  67.161  1.00  0.00           C  
ATOM   4007  CG1 ILE A 573     150.626 123.465  69.521  1.00  0.00           C  
ATOM   4008  CD1 ILE A 573     150.951 124.733  70.373  1.00  0.00           C  
ATOM   4009  C   ILE A 573     151.539 121.595  66.168  1.00  0.00           C  
ATOM   4010  O   ILE A 573     150.594 121.585  65.384  1.00  0.00           O  
ATOM   4011  N   ARG A 574     152.826 121.499  65.820  1.00  0.00           N  
ATOM   4012  CA  ARG A 574     153.223 121.262  64.409  1.00  0.00           C  
ATOM   4013  CB  ARG A 574     154.748 121.197  64.286  1.00  0.00           C  
ATOM   4014  CG  ARG A 574     155.353 122.210  63.324  1.00  0.00           C  
ATOM   4015  CD  ARG A 574     156.846 121.993  63.124  1.00  0.00           C  
ATOM   4016  NE  ARG A 574     157.647 123.164  63.493  1.00  0.00           N  
ATOM   4017  CZ  ARG A 574     157.715 124.286  62.786  1.00  0.00           C  
ATOM   4018  NH1 ARG A 574     157.923 125.439  63.395  1.00  0.00           N  
ATOM   4019  NH2 ARG A 574     157.575 124.251  61.473  1.00  0.00           N  
ATOM   4020  C   ARG A 574     152.589 119.943  63.955  1.00  0.00           C  
ATOM   4021  O   ARG A 574     151.842 119.950  62.954  1.00  0.00           O  
ATOM   4022  N   LEU A 575     152.807 118.826  64.673  1.00  0.00           N  
ATOM   4023  CA  LEU A 575     152.268 117.485  64.275  1.00  0.00           C  
ATOM   4024  CB  LEU A 575     153.080 116.391  64.966  1.00  0.00           C  
ATOM   4025  CG  LEU A 575     154.539 116.246  64.525  1.00  0.00           C  
ATOM   4026  CD1 LEU A 575     155.363 115.557  65.600  1.00  0.00           C  
ATOM   4027  CD2 LEU A 575     154.620 115.479  63.218  1.00  0.00           C  
ATOM   4028  C   LEU A 575     150.783 117.371  64.643  1.00  0.00           C  
ATOM   4029  O   LEU A 575     150.249 116.255  64.540  1.00  0.00           O  
ATOM   4030  N   ASN A 576     150.147 118.468  65.064  1.00  0.00           N  
ATOM   4031  CA  ASN A 576     148.685 118.450  65.366  1.00  0.00           C  
ATOM   4032  CB  ASN A 576     147.854 118.529  64.090  1.00  0.00           C  
ATOM   4033  CG  ASN A 576     147.862 119.919  63.503  1.00  0.00           C  
ATOM   4034  OD1 ASN A 576     148.889 120.370  62.986  1.00  0.00           O  
ATOM   4035  ND2 ASN A 576     146.736 120.613  63.577  1.00  0.00           N  
ATOM   4036  C   ASN A 576     148.329 117.221  66.211  1.00  0.00           C  
ATOM   4037  O   ASN A 576     147.286 116.594  65.926  1.00  0.00           O  
ATOM   4038  N   LYS A 577     149.155 116.885  67.204  1.00  0.00           N  
ATOM   4039  CA  LYS A 577     148.883 115.772  68.104  1.00  0.00           C  
ATOM   4040  CB  LYS A 577     150.110 114.914  68.354  1.00  0.00           C  
ATOM   4041  CG  LYS A 577     150.725 114.404  67.099  1.00  0.00           C  
ATOM   4042  CD  LYS A 577     149.747 113.678  66.255  1.00  0.00           C  
ATOM   4043  CE  LYS A 577     150.419 113.104  64.943  1.00  0.00           C  
ATOM   4044  NZ  LYS A 577     149.432 112.481  64.036  1.00  0.00           N  
ATOM   4045  C   LYS A 577     148.237 116.154  69.473  1.00  0.00           C  
ATOM   4046  O   LYS A 577     148.640 117.174  70.090  1.00  0.00           O  
ATOM   4047  N   PRO A 578     147.276 115.361  69.980  1.00  0.00           N  
ATOM   4048  CD  PRO A 578     146.736 114.118  69.404  1.00  0.00           C  
ATOM   4049  CG  PRO A 578     145.648 113.643  70.338  1.00  0.00           C  
ATOM   4050  CB  PRO A 578     146.002 114.256  71.734  1.00  0.00           C  
ATOM   4051  CA  PRO A 578     146.756 115.529  71.360  1.00  0.00           C  
ATOM   4052  C   PRO A 578     147.881 115.637  72.454  1.00  0.00           C  
ATOM   4053  O   PRO A 578     148.976 115.098  72.267  1.00  0.00           O  
ATOM   4054  N   TYR A 579     147.497 116.359  73.509  1.00  0.00           N  
ATOM   4055  CA  TYR A 579     148.545 116.684  74.485  1.00  0.00           C  
ATOM   4056  CB  TYR A 579     149.049 117.977  73.836  1.00  0.00           C  
ATOM   4057  CG  TYR A 579     147.942 118.946  73.416  1.00  0.00           C  
ATOM   4058  CD1 TYR A 579     147.534 119.046  72.091  1.00  0.00           C  
ATOM   4059  CE1 TYR A 579     146.518 119.903  71.702  1.00  0.00           C  
ATOM   4060  CZ  TYR A 579     145.896 120.706  72.640  1.00  0.00           C  
ATOM   4061  OH  TYR A 579     144.903 121.564  72.266  1.00  0.00           O  
ATOM   4062  CE2 TYR A 579     146.281 120.629  73.965  1.00  0.00           C  
ATOM   4063  CD2 TYR A 579     147.301 119.770  74.337  1.00  0.00           C  
ATOM   4064  C   TYR A 579     148.110 117.213  75.807  1.00  0.00           C  
ATOM   4065  O   TYR A 579     146.901 117.415  76.056  1.00  0.00           O  
ATOM   4066  N   ILE A 580     149.077 117.339  76.687  1.00  0.00           N  
ATOM   4067  CA  ILE A 580     149.020 118.028  77.999  1.00  0.00           C  
ATOM   4068  CB  ILE A 580     148.899 116.871  79.115  1.00  0.00           C  
ATOM   4069  CG2 ILE A 580     149.313 117.438  80.466  1.00  0.00           C  
ATOM   4070  CG1 ILE A 580     147.488 116.200  79.076  1.00  0.00           C  
ATOM   4071  CD1 ILE A 580     147.123 115.290  80.233  1.00  0.00           C  
ATOM   4072  C   ILE A 580     150.258 118.930  78.086  1.00  0.00           C  
ATOM   4073  O   ILE A 580     151.387 118.370  78.234  1.00  0.00           O  
ATOM   4074  N   TYR A 581     150.113 120.262  78.102  1.00  0.00           N  
ATOM   4075  CA  TYR A 581     151.315 121.150  78.048  1.00  0.00           C  
ATOM   4076  CB  TYR A 581     151.062 122.332  77.107  1.00  0.00           C  
ATOM   4077  CG  TYR A 581     150.808 122.003  75.643  1.00  0.00           C  
ATOM   4078  CD1 TYR A 581     149.815 122.659  74.927  1.00  0.00           C  
ATOM   4079  CE1 TYR A 581     149.581 122.376  73.592  1.00  0.00           C  
ATOM   4080  CZ  TYR A 581     150.349 121.423  72.948  1.00  0.00           C  
ATOM   4081  OH  TYR A 581     150.117 121.137  71.636  1.00  0.00           O  
ATOM   4082  CE2 TYR A 581     151.347 120.762  73.641  1.00  0.00           C  
ATOM   4083  CD2 TYR A 581     151.571 121.054  74.975  1.00  0.00           C  
ATOM   4084  C   TYR A 581     151.699 121.776  79.397  1.00  0.00           C  
ATOM   4085  O   TYR A 581     152.577 122.660  79.369  1.00  0.00           O  
ATOM   4086  N   GLY A 582     151.152 121.320  80.526  1.00  0.00           N  
ATOM   4087  CA  GLY A 582     151.375 121.976  81.821  1.00  0.00           C  
ATOM   4088  C   GLY A 582     150.333 121.614  82.867  1.00  0.00           C  
ATOM   4089  O   GLY A 582     149.818 120.458  82.864  1.00  0.00           O  
ATOM   4090  N   PRO A 583     149.954 122.495  83.835  1.00  0.00           N  
ATOM   4091  CD  PRO A 583     150.505 123.809  84.143  1.00  0.00           C  
ATOM   4092  CG  PRO A 583     149.975 124.286  85.477  1.00  0.00           C  
ATOM   4093  CB  PRO A 583     148.651 123.543  85.606  1.00  0.00           C  
ATOM   4094  CA  PRO A 583     148.896 122.286  84.784  1.00  0.00           C  
ATOM   4095  C   PRO A 583     147.595 121.820  84.185  1.00  0.00           C  
ATOM   4096  O   PRO A 583     147.045 122.441  83.296  1.00  0.00           O  
ATOM   4097  N   THR A 584     146.982 120.782  84.791  1.00  0.00           N  
ATOM   4098  CA  THR A 584     145.674 120.249  84.300  1.00  0.00           C  
ATOM   4099  CB  THR A 584     145.931 119.172  83.241  1.00  0.00           C  
ATOM   4100  CG2 THR A 584     146.251 119.729  81.865  1.00  0.00           C  
ATOM   4101  OG1 THR A 584     147.040 118.418  83.723  1.00  0.00           O  
ATOM   4102  C   THR A 584     144.819 119.656  85.418  1.00  0.00           C  
ATOM   4103  O   THR A 584     145.410 118.995  86.299  1.00  0.00           O  
ATOM   4104  N   SER A 585     143.484 119.850  85.401  1.00  0.00           N  
ATOM   4105  CA  SER A 585     142.583 119.185  86.353  1.00  0.00           C  
ATOM   4106  CB  SER A 585     141.141 119.623  86.180  1.00  0.00           C  
ATOM   4107  OG  SER A 585     140.223 118.824  86.836  1.00  0.00           O  
ATOM   4108  C   SER A 585     142.744 117.686  86.239  1.00  0.00           C  
ATOM   4109  O   SER A 585     142.758 117.155  85.135  1.00  0.00           O  
ATOM   4110  N   GLN A 586     142.505 116.900  87.302  1.00  0.00           N  
ATOM   4111  CA  GLN A 586     142.629 115.456  87.375  1.00  0.00           C  
ATOM   4112  CB  GLN A 586     142.376 114.940  88.744  1.00  0.00           C  
ATOM   4113  CG  GLN A 586     143.458 115.491  89.678  1.00  0.00           C  
ATOM   4114  CD  GLN A 586     144.885 114.961  89.390  1.00  0.00           C  
ATOM   4115  OE1 GLN A 586     145.144 113.877  88.851  1.00  0.00           O  
ATOM   4116  NE2 GLN A 586     145.853 115.695  89.879  1.00  0.00           N  
ATOM   4117  C   GLN A 586     141.765 114.865  86.280  1.00  0.00           C  
ATOM   4118  O   GLN A 586     142.184 113.936  85.618  1.00  0.00           O  
ATOM   4119  N   GLY A 587     140.528 115.387  86.078  1.00  0.00           N  
ATOM   4120  CA  GLY A 587     139.664 114.967  84.949  1.00  0.00           C  
ATOM   4121  C   GLY A 587     140.160 115.308  83.538  1.00  0.00           C  
ATOM   4122  O   GLY A 587     139.979 114.456  82.719  1.00  0.00           O  
ATOM   4123  N   GLU A 588     140.783 116.446  83.395  1.00  0.00           N  
ATOM   4124  CA  GLU A 588     141.518 116.957  82.199  1.00  0.00           C  
ATOM   4125  CB  GLU A 588     141.764 118.497  82.236  1.00  0.00           C  
ATOM   4126  CG  GLU A 588     142.526 119.082  81.023  1.00  0.00           C  
ATOM   4127  CD  GLU A 588     142.882 120.575  81.201  1.00  0.00           C  
ATOM   4128  OE1 GLU A 588     142.980 121.091  82.322  1.00  0.00           O  
ATOM   4129  OE2 GLU A 588     143.248 121.281  80.196  1.00  0.00           O  
ATOM   4130  C   GLU A 588     142.712 116.002  81.861  1.00  0.00           C  
ATOM   4131  O   GLU A 588     142.963 115.733  80.696  1.00  0.00           O  
ATOM   4132  N   ARG A 589     143.326 115.344  82.851  1.00  0.00           N  
ATOM   4133  CA  ARG A 589     144.342 114.291  82.709  1.00  0.00           C  
ATOM   4134  CB  ARG A 589     145.097 114.158  84.004  1.00  0.00           C  
ATOM   4135  CG  ARG A 589     146.184 113.042  83.997  1.00  0.00           C  
ATOM   4136  CD  ARG A 589     146.966 112.940  85.348  1.00  0.00           C  
ATOM   4137  NE  ARG A 589     146.173 112.514  86.533  1.00  0.00           N  
ATOM   4138  CZ  ARG A 589     145.464 111.407  86.770  1.00  0.00           C  
ATOM   4139  NH1 ARG A 589     144.681 111.295  87.807  1.00  0.00           N  
ATOM   4140  NH2 ARG A 589     145.650 110.336  86.061  1.00  0.00           N  
ATOM   4141  C   ARG A 589     143.673 112.911  82.371  1.00  0.00           C  
ATOM   4142  O   ARG A 589     144.063 112.268  81.438  1.00  0.00           O  
ATOM   4143  N   MET A 590     142.613 112.493  83.061  1.00  0.00           N  
ATOM   4144  CA  MET A 590     142.052 111.151  82.720  1.00  0.00           C  
ATOM   4145  CB  MET A 590     141.003 110.734  83.758  1.00  0.00           C  
ATOM   4146  CG  MET A 590     140.154 109.544  83.348  1.00  0.00           C  
ATOM   4147  SD  MET A 590     138.462 109.985  82.901  1.00  0.00           S  
ATOM   4148  CE  MET A 590     138.250 111.515  83.821  1.00  0.00           C  
ATOM   4149  C   MET A 590     141.395 111.158  81.328  1.00  0.00           C  
ATOM   4150  O   MET A 590     141.774 110.294  80.508  1.00  0.00           O  
ATOM   4151  N   GLN A 591     140.410 112.029  81.097  1.00  0.00           N  
ATOM   4152  CA  GLN A 591     139.639 112.020  79.821  1.00  0.00           C  
ATOM   4153  CB  GLN A 591     139.021 113.406  79.629  1.00  0.00           C  
ATOM   4154  CG  GLN A 591     138.675 113.756  78.186  1.00  0.00           C  
ATOM   4155  CD  GLN A 591     138.737 115.242  77.911  1.00  0.00           C  
ATOM   4156  OE1 GLN A 591     139.796 115.795  77.594  1.00  0.00           O  
ATOM   4157  NE2 GLN A 591     137.598 115.906  78.038  1.00  0.00           N  
ATOM   4158  C   GLN A 591     140.513 111.623  78.625  1.00  0.00           C  
ATOM   4159  O   GLN A 591     140.122 110.679  77.900  1.00  0.00           O  
ATOM   4160  N   ILE A 592     141.664 112.269  78.440  1.00  0.00           N  
ATOM   4161  CA  ILE A 592     142.490 111.979  77.229  1.00  0.00           C  
ATOM   4162  CB  ILE A 592     143.599 113.037  77.061  1.00  0.00           C  
ATOM   4163  CG2 ILE A 592     144.123 113.509  78.417  1.00  0.00           C  
ATOM   4164  CG1 ILE A 592     144.726 112.537  76.161  1.00  0.00           C  
ATOM   4165  CD1 ILE A 592     144.435 112.679  74.679  1.00  0.00           C  
ATOM   4166  C   ILE A 592     143.058 110.552  77.319  1.00  0.00           C  
ATOM   4167  O   ILE A 592     142.942 109.810  76.319  1.00  0.00           O  
ATOM   4168  N   LEU A 593     143.622 110.170  78.468  1.00  0.00           N  
ATOM   4169  CA  LEU A 593     144.268 108.862  78.580  1.00  0.00           C  
ATOM   4170  CB  LEU A 593     145.130 108.624  79.822  1.00  0.00           C  
ATOM   4171  CG  LEU A 593     146.595 109.013  79.547  1.00  0.00           C  
ATOM   4172  CD1 LEU A 593     147.292 108.022  78.500  1.00  0.00           C  
ATOM   4173  CD2 LEU A 593     146.792 110.509  79.206  1.00  0.00           C  
ATOM   4174  C   LEU A 593     143.135 107.733  78.488  1.00  0.00           C  
ATOM   4175  O   LEU A 593     143.370 106.691  77.843  1.00  0.00           O  
ATOM   4176  N   GLN A 594     141.976 107.993  79.103  1.00  0.00           N  
ATOM   4177  CA  GLN A 594     140.846 107.029  79.002  1.00  0.00           C  
ATOM   4178  CB  GLN A 594     139.609 107.596  79.696  1.00  0.00           C  
ATOM   4179  CG  GLN A 594     138.322 106.832  79.401  1.00  0.00           C  
ATOM   4180  CD  GLN A 594     137.209 107.141  80.378  1.00  0.00           C  
ATOM   4181  OE1 GLN A 594     136.766 106.279  81.145  1.00  0.00           O  
ATOM   4182  NE2 GLN A 594     136.746 108.383  80.360  1.00  0.00           N  
ATOM   4183  C   GLN A 594     140.594 106.779  77.512  1.00  0.00           C  
ATOM   4184  O   GLN A 594     140.540 105.596  77.110  1.00  0.00           O  
ATOM   4185  N   ASN A 595     140.489 107.840  76.711  1.00  0.00           N  
ATOM   4186  CA  ASN A 595     140.298 107.662  75.246  1.00  0.00           C  
ATOM   4187  CB  ASN A 595     140.304 108.999  74.514  1.00  0.00           C  
ATOM   4188  CG  ASN A 595     138.998 109.737  74.682  1.00  0.00           C  
ATOM   4189  OD1 ASN A 595     137.974 109.319  74.132  1.00  0.00           O  
ATOM   4190  ND2 ASN A 595     139.012 110.826  75.437  1.00  0.00           N  
ATOM   4191  C   ASN A 595     141.367 106.713  74.693  1.00  0.00           C  
ATOM   4192  O   ASN A 595     140.985 105.646  74.166  1.00  0.00           O  
ATOM   4193  N   PHE A 596     142.648 107.067  74.827  1.00  0.00           N  
ATOM   4194  CA  PHE A 596     143.748 106.257  74.232  1.00  0.00           C  
ATOM   4195  CB  PHE A 596     144.902 106.653  75.150  1.00  0.00           C  
ATOM   4196  CG  PHE A 596     146.303 106.794  74.575  1.00  0.00           C  
ATOM   4197  CD1 PHE A 596     146.603 107.796  73.662  1.00  0.00           C  
ATOM   4198  CE1 PHE A 596     147.887 107.933  73.167  1.00  0.00           C  
ATOM   4199  CZ  PHE A 596     148.885 107.083  73.579  1.00  0.00           C  
ATOM   4200  CE2 PHE A 596     148.611 106.097  74.495  1.00  0.00           C  
ATOM   4201  CD2 PHE A 596     147.328 105.955  74.996  1.00  0.00           C  
ATOM   4202  C   PHE A 596     143.497 104.772  74.381  1.00  0.00           C  
ATOM   4203  O   PHE A 596     143.434 104.066  73.350  1.00  0.00           O  
ATOM   4204  N   LYS A 597     143.743 104.311  75.623  1.00  0.00           N  
ATOM   4205  CA  LYS A 597     143.674 102.866  75.971  1.00  0.00           C  
ATOM   4206  CB  LYS A 597     142.269 102.510  76.470  1.00  0.00           C  
ATOM   4207  CG  LYS A 597     142.173 102.335  77.979  1.00  0.00           C  
ATOM   4208  CD  LYS A 597     142.977 103.362  78.767  1.00  0.00           C  
ATOM   4209  CE  LYS A 597     142.307 103.756  80.044  1.00  0.00           C  
ATOM   4210  NZ  LYS A 597     140.847 103.712  79.931  1.00  0.00           N  
ATOM   4211  C   LYS A 597     144.119 102.009  74.776  1.00  0.00           C  
ATOM   4212  O   LYS A 597     143.431 100.996  74.558  1.00  0.00           O  
ATOM   4213  N   HIS A 598     141.466 102.882  74.253  1.00  0.00           N  
ATOM   4214  CA  HIS A 598     140.645 102.193  73.219  1.00  0.00           C  
ATOM   4215  CB  HIS A 598     139.343 101.790  73.903  1.00  0.00           C  
ATOM   4216  CG  HIS A 598     138.356 102.971  73.978  1.00  0.00           C  
ATOM   4217  ND1 HIS A 598     137.584 103.453  72.853  1.00  0.00           N  
ATOM   4218  CE1 HIS A 598     137.137 104.594  73.217  1.00  0.00           C  
ATOM   4219  NE2 HIS A 598     137.391 104.847  74.483  1.00  0.00           N  
ATOM   4220  CD2 HIS A 598     138.199 103.845  74.989  1.00  0.00           C  
ATOM   4221  C   HIS A 598     140.385 102.948  71.891  1.00  0.00           C  
ATOM   4222  O   HIS A 598     140.197 102.328  70.893  1.00  0.00           O  
ATOM   4223  N   ASN A 599     140.456 104.320  71.844  1.00  0.00           N  
ATOM   4224  CA  ASN A 599     139.938 105.213  70.761  1.00  0.00           C  
ATOM   4225  CB  ASN A 599     139.679 106.557  71.368  1.00  0.00           C  
ATOM   4226  CG  ASN A 599     139.355 107.732  70.471  1.00  0.00           C  
ATOM   4227  OD1 ASN A 599     139.782 107.746  69.339  1.00  0.00           O  
ATOM   4228  ND2 ASN A 599     138.682 108.777  70.969  1.00  0.00           N  
ATOM   4229  C   ASN A 599     140.884 105.184  69.513  1.00  0.00           C  
ATOM   4230  O   ASN A 599     142.085 105.307  69.670  1.00  0.00           O  
ATOM   4231  N   PRO A 600     140.358 104.909  68.251  1.00  0.00           N  
ATOM   4232  CD  PRO A 600     138.957 104.512  67.997  1.00  0.00           C  
ATOM   4233  CG  PRO A 600     138.763 104.878  66.510  1.00  0.00           C  
ATOM   4234  CB  PRO A 600     140.080 104.424  65.908  1.00  0.00           C  
ATOM   4235  CA  PRO A 600     141.121 104.774  66.998  1.00  0.00           C  
ATOM   4236  C   PRO A 600     141.828 105.992  66.548  1.00  0.00           C  
ATOM   4237  O   PRO A 600     142.770 105.873  65.792  1.00  0.00           O  
ATOM   4238  N   LYS A 601     141.338 107.144  66.942  1.00  0.00           N  
ATOM   4239  CA  LYS A 601     141.870 108.523  66.626  1.00  0.00           C  
ATOM   4240  CB  LYS A 601     140.717 109.556  66.486  1.00  0.00           C  
ATOM   4241  CG  LYS A 601     139.900 109.369  65.258  1.00  0.00           C  
ATOM   4242  CD  LYS A 601     138.714 110.287  65.469  1.00  0.00           C  
ATOM   4243  CE  LYS A 601     137.857 110.441  64.144  1.00  0.00           C  
ATOM   4244  NZ  LYS A 601     136.913 111.550  64.174  1.00  0.00           N  
ATOM   4245  C   LYS A 601     142.931 109.042  67.646  1.00  0.00           C  
ATOM   4246  O   LYS A 601     143.729 109.863  67.193  1.00  0.00           O  
ATOM   4247  N   ILE A 602     142.874 108.537  68.894  1.00  0.00           N  
ATOM   4248  CA  ILE A 602     143.807 108.948  69.991  1.00  0.00           C  
ATOM   4249  CB  ILE A 602     143.035 109.247  71.291  1.00  0.00           C  
ATOM   4250  CG2 ILE A 602     143.946 109.884  72.339  1.00  0.00           C  
ATOM   4251  CG1 ILE A 602     141.809 110.114  71.021  1.00  0.00           C  
ATOM   4252  CD1 ILE A 602     141.736 111.368  71.874  1.00  0.00           C  
ATOM   4253  C   ILE A 602     144.876 107.861  70.186  1.00  0.00           C  
ATOM   4254  O   ILE A 602     144.767 107.085  71.160  1.00  0.00           O  
ATOM   4255  N   ASN A 603     145.904 107.865  69.330  1.00  0.00           N  
ATOM   4256  CA  ASN A 603     147.014 106.878  69.454  1.00  0.00           C  
ATOM   4257  CB  ASN A 603     147.179 106.052  68.183  1.00  0.00           C  
ATOM   4258  CG  ASN A 603     145.853 105.621  67.603  1.00  0.00           C  
ATOM   4259  OD1 ASN A 603     144.969 105.169  68.338  1.00  0.00           O  
ATOM   4260  ND2 ASN A 603     145.694 105.754  66.295  1.00  0.00           N  
ATOM   4261  C   ASN A 603     148.318 107.596  69.827  1.00  0.00           C  
ATOM   4262  O   ASN A 603     149.314 106.889  70.094  1.00  0.00           O  
ATOM   4263  N   THR A 604     148.326 108.936  69.854  1.00  0.00           N  
ATOM   4264  CA  THR A 604     149.559 109.654  70.312  1.00  0.00           C  
ATOM   4265  CB  THR A 604     150.179 110.293  69.010  1.00  0.00           C  
ATOM   4266  CG2 THR A 604     151.490 111.054  69.379  1.00  0.00           C  
ATOM   4267  OG1 THR A 604     150.588 109.320  68.070  1.00  0.00           O  
ATOM   4268  C   THR A 604     149.270 110.690  71.363  1.00  0.00           C  
ATOM   4269  O   THR A 604     148.393 111.555  71.181  1.00  0.00           O  
ATOM   4270  N   ILE A 605     150.053 110.666  72.453  1.00  0.00           N  
ATOM   4271  CA  ILE A 605     149.771 111.619  73.573  1.00  0.00           C  
ATOM   4272  CB  ILE A 605     149.023 110.937  74.743  1.00  0.00           C  
ATOM   4273  CG2 ILE A 605     149.790 109.742  75.312  1.00  0.00           C  
ATOM   4274  CG1 ILE A 605     148.669 111.937  75.847  1.00  0.00           C  
ATOM   4275  CD1 ILE A 605     148.073 113.239  75.347  1.00  0.00           C  
ATOM   4276  C   ILE A 605     151.028 112.363  74.058  1.00  0.00           C  
ATOM   4277  O   ILE A 605     151.840 111.775  74.809  1.00  0.00           O  
ATOM   4278  N   PHE A 606     151.154 113.635  73.670  1.00  0.00           N  
ATOM   4279  CA  PHE A 606     152.295 114.456  74.157  1.00  0.00           C  
ATOM   4280  CB  PHE A 606     152.430 115.715  73.298  1.00  0.00           C  
ATOM   4281  CG  PHE A 606     153.255 115.503  72.037  1.00  0.00           C  
ATOM   4282  CD1 PHE A 606     152.700 114.900  70.914  1.00  0.00           C  
ATOM   4283  CE1 PHE A 606     153.454 114.706  69.768  1.00  0.00           C  
ATOM   4284  CZ  PHE A 606     154.768 115.110  69.728  1.00  0.00           C  
ATOM   4285  CE2 PHE A 606     155.333 115.704  70.831  1.00  0.00           C  
ATOM   4286  CD2 PHE A 606     154.585 115.901  71.980  1.00  0.00           C  
ATOM   4287  C   PHE A 606     152.064 114.767  75.633  1.00  0.00           C  
ATOM   4288  O   PHE A 606     150.967 115.236  76.002  1.00  0.00           O  
ATOM   4289  N   ILE A 607     153.106 114.566  76.458  1.00  0.00           N  
ATOM   4290  CA  ILE A 607     152.919 114.714  77.936  1.00  0.00           C  
ATOM   4291  CB  ILE A 607     152.813 113.322  78.596  1.00  0.00           C  
ATOM   4292  CG2 ILE A 607     152.840 113.429  80.121  1.00  0.00           C  
ATOM   4293  CG1 ILE A 607     151.581 112.554  78.124  1.00  0.00           C  
ATOM   4294  CD1 ILE A 607     150.363 112.752  79.007  1.00  0.00           C  
ATOM   4295  C   ILE A 607     154.016 115.549  78.623  1.00  0.00           C  
ATOM   4296  O   ILE A 607     155.168 115.062  78.686  1.00  0.00           O  
ATOM   4297  N   SER A 608     153.697 116.765  79.078  1.00  0.00           N  
ATOM   4298  CA  SER A 608     154.587 117.589  79.943  1.00  0.00           C  
ATOM   4299  CB  SER A 608     153.822 118.763  80.444  1.00  0.00           C  
ATOM   4300  OG  SER A 608     154.598 119.634  81.267  1.00  0.00           O  
ATOM   4301  C   SER A 608     155.083 116.754  81.186  1.00  0.00           C  
ATOM   4302  O   SER A 608     154.308 115.994  81.740  1.00  0.00           O  
ATOM   4303  N   LYS A 609     156.199 117.193  81.769  1.00  0.00           N  
ATOM   4304  CA  LYS A 609     156.646 116.565  83.039  1.00  0.00           C  
ATOM   4305  CB  LYS A 609     158.045 117.079  83.394  1.00  0.00           C  
ATOM   4306  CG  LYS A 609     158.883 116.178  84.289  1.00  0.00           C  
ATOM   4307  CD  LYS A 609     159.891 116.952  85.130  1.00  0.00           C  
ATOM   4308  CE  LYS A 609     160.545 118.065  84.373  1.00  0.00           C  
ATOM   4309  NZ  LYS A 609     160.773 119.238  85.221  1.00  0.00           N  
ATOM   4310  C   LYS A 609     155.628 116.895  84.153  1.00  0.00           C  
ATOM   4311  O   LYS A 609     155.648 116.190  85.185  1.00  0.00           O  
ATOM   4312  N   VAL A 610     154.746 117.881  84.055  1.00  0.00           N  
ATOM   4313  CA  VAL A 610     153.741 117.978  85.168  1.00  0.00           C  
ATOM   4314  CB  VAL A 610     152.831 119.215  85.068  1.00  0.00           C  
ATOM   4315  CG1 VAL A 610     152.156 119.529  86.397  1.00  0.00           C  
ATOM   4316  CG2 VAL A 610     153.589 120.430  84.549  1.00  0.00           C  
ATOM   4317  C   VAL A 610     152.949 116.668  85.030  1.00  0.00           C  
ATOM   4318  O   VAL A 610     152.873 115.917  86.025  1.00  0.00           O  
ATOM   4319  N   GLY A 611     152.376 116.421  83.863  1.00  0.00           N  
ATOM   4320  CA  GLY A 611     151.650 115.179  83.391  1.00  0.00           C  
ATOM   4321  C   GLY A 611     152.369 113.922  83.718  1.00  0.00           C  
ATOM   4322  O   GLY A 611     151.685 112.898  83.968  1.00  0.00           O  
ATOM   4323  N   ASP A 612     153.719 113.918  83.822  1.00  0.00           N  
ATOM   4324  CA  ASP A 612     154.624 112.851  84.284  1.00  0.00           C  
ATOM   4325  CB  ASP A 612     156.010 113.202  83.771  1.00  0.00           C  
ATOM   4326  CG  ASP A 612     157.019 112.039  83.832  1.00  0.00           C  
ATOM   4327  OD1 ASP A 612     158.225 112.221  83.529  1.00  0.00           O  
ATOM   4328  OD2 ASP A 612     156.617 110.917  84.124  1.00  0.00           O  
ATOM   4329  C   ASP A 612     154.583 112.810  85.807  1.00  0.00           C  
ATOM   4330  O   ASP A 612     155.639 112.478  86.367  1.00  0.00           O  
ATOM   4331  N   THR A 613     153.421 113.209  86.424  1.00  0.00           N  
ATOM   4332  CA  THR A 613     153.013 112.934  87.867  1.00  0.00           C  
ATOM   4333  CB  THR A 613     151.685 113.616  88.133  1.00  0.00           C  
ATOM   4334  CG2 THR A 613     150.473 112.931  87.481  1.00  0.00           C  
ATOM   4335  OG1 THR A 613     151.280 113.825  89.507  1.00  0.00           O  
ATOM   4336  C   THR A 613     153.049 111.467  88.239  1.00  0.00           C  
ATOM   4337  O   THR A 613     153.163 110.624  87.391  1.00  0.00           O  
ATOM   4338  N   SER A 614     152.950 111.189  89.546  1.00  0.00           N  
ATOM   4339  CA  SER A 614     153.032 109.794  90.058  1.00  0.00           C  
ATOM   4340  CB  SER A 614     152.976 109.784  91.560  1.00  0.00           C  
ATOM   4341  OG  SER A 614     151.894 110.585  92.014  1.00  0.00           O  
ATOM   4342  C   SER A 614     151.916 108.919  89.475  1.00  0.00           C  
ATOM   4343  O   SER A 614     152.181 107.721  89.231  1.00  0.00           O  
ATOM   4344  N   PHE A 615     150.769 109.562  89.206  1.00  0.00           N  
ATOM   4345  CA  PHE A 615     149.632 108.867  88.552  1.00  0.00           C  
ATOM   4346  CB  PHE A 615     148.543 109.872  88.171  1.00  0.00           C  
ATOM   4347  CG  PHE A 615     147.738 110.384  89.357  1.00  0.00           C  
ATOM   4348  CD1 PHE A 615     147.837 111.707  89.769  1.00  0.00           C  
ATOM   4349  CE1 PHE A 615     147.104 112.167  90.849  1.00  0.00           C  
ATOM   4350  CZ  PHE A 615     146.268 111.316  91.532  1.00  0.00           C  
ATOM   4351  CE2 PHE A 615     146.159 110.003  91.139  1.00  0.00           C  
ATOM   4352  CD2 PHE A 615     146.890 109.537  90.059  1.00  0.00           C  
ATOM   4353  C   PHE A 615     150.182 108.160  87.335  1.00  0.00           C  
ATOM   4354  O   PHE A 615     151.080 108.690  86.643  1.00  0.00           O  
ATOM   4355  N   ASP A 616     149.602 107.017  86.953  1.00  0.00           N  
ATOM   4356  CA  ASP A 616     150.224 106.212  85.856  1.00  0.00           C  
ATOM   4357  CB  ASP A 616     150.104 104.724  86.148  1.00  0.00           C  
ATOM   4358  CG  ASP A 616     150.988 104.224  87.280  1.00  0.00           C  
ATOM   4359  OD1 ASP A 616     150.691 103.138  87.820  1.00  0.00           O  
ATOM   4360  OD2 ASP A 616     151.968 104.925  87.610  1.00  0.00           O  
ATOM   4361  C   ASP A 616     149.705 106.522  84.446  1.00  0.00           C  
ATOM   4362  O   ASP A 616     148.570 107.034  84.330  1.00  0.00           O  
ATOM   4363  N   LEU A 617     150.510 106.221  83.415  1.00  0.00           N  
ATOM   4364  CA  LEU A 617     150.139 106.381  82.033  1.00  0.00           C  
ATOM   4365  CB  LEU A 617     151.257 107.232  81.410  1.00  0.00           C  
ATOM   4366  CG  LEU A 617     151.372 108.692  81.814  1.00  0.00           C  
ATOM   4367  CD1 LEU A 617     152.426 109.441  80.991  1.00  0.00           C  
ATOM   4368  CD2 LEU A 617     150.054 109.384  81.516  1.00  0.00           C  
ATOM   4369  C   LEU A 617     149.989 104.985  81.437  1.00  0.00           C  
ATOM   4370  O   LEU A 617     151.012 104.299  81.366  1.00  0.00           O  
ATOM   4371  N   PRO A 618     148.756 104.480  81.221  1.00  0.00           N  
ATOM   4372  CD  PRO A 618     147.476 105.159  81.278  1.00  0.00           C  
ATOM   4373  CG  PRO A 618     146.378 104.121  81.361  1.00  0.00           C  
ATOM   4374  CB  PRO A 618     147.163 102.748  81.650  1.00  0.00           C  
ATOM   4375  CA  PRO A 618     148.494 103.048  80.913  1.00  0.00           C  
ATOM   4376  C   PRO A 618     148.480 102.687  79.447  1.00  0.00           C  
ATOM   4377  O   PRO A 618     148.490 103.520  78.559  1.00  0.00           O  
ATOM   4378  N   GLU A 619     148.348 101.384  79.138  1.00  0.00           N  
ATOM   4379  CA  GLU A 619     148.097 100.882  77.745  1.00  0.00           C  
ATOM   4380  CB  GLU A 619     146.666 101.264  77.357  1.00  0.00           C  
ATOM   4381  CG  GLU A 619     145.651 100.173  77.681  1.00  0.00           C  
ATOM   4382  CD  GLU A 619     145.906  98.894  76.907  1.00  0.00           C  
ATOM   4383  OE1 GLU A 619     146.110  97.844  77.550  1.00  0.00           O  
ATOM   4384  OE2 GLU A 619     145.905  98.952  75.660  1.00  0.00           O  
ATOM   4385  C   GLU A 619     149.032 101.334  76.606  1.00  0.00           C  
ATOM   4386  O   GLU A 619     148.703 100.999  75.448  1.00  0.00           O  
ATOM   4387  N   ALA A 620     150.132 102.029  76.872  1.00  0.00           N  
ATOM   4388  CA  ALA A 620     151.058 102.425  75.896  1.00  0.00           C  
ATOM   4389  CB  ALA A 620     151.817 103.626  76.432  1.00  0.00           C  
ATOM   4390  C   ALA A 620     152.066 101.299  75.490  1.00  0.00           C  
ATOM   4391  O   ALA A 620     152.381 100.424  76.327  1.00  0.00           O  
ATOM   4392  N   ASN A 621     152.552 101.391  74.254  1.00  0.00           N  
ATOM   4393  CA  ASN A 621     153.506 100.347  73.676  1.00  0.00           C  
ATOM   4394  CB  ASN A 621     152.851  99.143  73.036  1.00  0.00           C  
ATOM   4395  CG  ASN A 621     152.309  99.505  71.658  1.00  0.00           C  
ATOM   4396  OD1 ASN A 621     151.472 100.369  71.431  1.00  0.00           O  
ATOM   4397  ND2 ASN A 621     152.664  98.638  70.759  1.00  0.00           N  
ATOM   4398  C   ASN A 621     154.513 100.983  72.764  1.00  0.00           C  
ATOM   4399  O   ASN A 621     155.332 100.295  72.132  1.00  0.00           O  
ATOM   4400  N   VAL A 622     154.617 102.320  72.693  1.00  0.00           N  
ATOM   4401  CA  VAL A 622     155.783 103.035  72.100  1.00  0.00           C  
ATOM   4402  CB  VAL A 622     155.465 103.692  70.669  1.00  0.00           C  
ATOM   4403  CG1 VAL A 622     156.773 104.000  70.020  1.00  0.00           C  
ATOM   4404  CG2 VAL A 622     154.613 102.788  69.862  1.00  0.00           C  
ATOM   4405  C   VAL A 622     156.140 104.218  73.044  1.00  0.00           C  
ATOM   4406  O   VAL A 622     155.259 104.851  73.696  1.00  0.00           O  
ATOM   4407  N   LEU A 623     157.439 104.546  73.169  1.00  0.00           N  
ATOM   4408  CA  LEU A 623     157.920 105.530  74.105  1.00  0.00           C  
ATOM   4409  CB  LEU A 623     158.534 104.838  75.394  1.00  0.00           C  
ATOM   4410  CG  LEU A 623     158.948 105.877  76.475  1.00  0.00           C  
ATOM   4411  CD1 LEU A 623     157.923 106.882  76.975  1.00  0.00           C  
ATOM   4412  CD2 LEU A 623     159.424 105.076  77.692  1.00  0.00           C  
ATOM   4413  C   LEU A 623     159.012 106.363  73.374  1.00  0.00           C  
ATOM   4414  O   LEU A 623     160.028 105.837  73.026  1.00  0.00           O  
ATOM   4415  N   ILE A 624     158.710 107.669  73.241  1.00  0.00           N  
ATOM   4416  CA  ILE A 624     159.561 108.648  72.584  1.00  0.00           C  
ATOM   4417  CB  ILE A 624     158.909 109.282  71.326  1.00  0.00           C  
ATOM   4418  CG2 ILE A 624     159.964 110.188  70.634  1.00  0.00           C  
ATOM   4419  CG1 ILE A 624     158.503 108.216  70.254  1.00  0.00           C  
ATOM   4420  CD1 ILE A 624     157.763 108.840  69.010  1.00  0.00           C  
ATOM   4421  C   ILE A 624     159.977 109.644  73.667  1.00  0.00           C  
ATOM   4422  O   ILE A 624     159.097 110.221  74.294  1.00  0.00           O  
ATOM   4423  N   GLN A 625     161.264 109.864  73.852  1.00  0.00           N  
ATOM   4424  CA  GLN A 625     161.842 110.996  74.609  1.00  0.00           C  
ATOM   4425  CB  GLN A 625     162.736 110.384  75.630  1.00  0.00           C  
ATOM   4426  CG  GLN A 625     163.477 111.264  76.621  1.00  0.00           C  
ATOM   4427  CD  GLN A 625     163.851 110.597  77.876  1.00  0.00           C  
ATOM   4428  OE1 GLN A 625     163.216 110.826  78.925  1.00  0.00           O  
ATOM   4429  NE2 GLN A 625     164.737 109.618  77.780  1.00  0.00           N  
ATOM   4430  C   GLN A 625     162.635 111.956  73.670  1.00  0.00           C  
ATOM   4431  O   GLN A 625     163.220 111.443  72.629  1.00  0.00           O  
ATOM   4432  N   ILE A 626     162.597 113.266  74.014  1.00  0.00           N  
ATOM   4433  CA  ILE A 626     163.251 114.331  73.183  1.00  0.00           C  
ATOM   4434  CB  ILE A 626     162.262 114.942  72.167  1.00  0.00           C  
ATOM   4435  CG2 ILE A 626     162.926 115.104  70.798  1.00  0.00           C  
ATOM   4436  CG1 ILE A 626     160.952 114.157  72.066  1.00  0.00           C  
ATOM   4437  CD1 ILE A 626     160.182 114.407  70.783  1.00  0.00           C  
ATOM   4438  C   ILE A 626     163.907 115.445  74.034  1.00  0.00           C  
ATOM   4439  O   ILE A 626     163.154 116.141  74.752  1.00  0.00           O  
ATOM   4440  N   SER A 627     165.229 115.607  73.972  1.00  0.00           N  
ATOM   4441  CA  SER A 627     166.100 116.679  74.594  1.00  0.00           C  
ATOM   4442  CB  SER A 627     165.987 118.109  73.987  1.00  0.00           C  
ATOM   4443  OG  SER A 627     165.695 118.158  72.594  1.00  0.00           O  
ATOM   4444  C   SER A 627     165.830 116.726  76.142  1.00  0.00           C  
ATOM   4445  O   SER A 627     165.749 117.790  76.755  1.00  0.00           O  
ATOM   4446  N   SER A 628     165.711 115.518  76.752  1.00  0.00           N  
ATOM   4447  CA  SER A 628     165.579 115.379  78.193  1.00  0.00           C  
ATOM   4448  CB  SER A 628     165.076 113.929  78.435  1.00  0.00           C  
ATOM   4449  OG  SER A 628     164.609 113.693  79.745  1.00  0.00           O  
ATOM   4450  C   SER A 628     166.806 115.856  79.047  1.00  0.00           C  
ATOM   4451  O   SER A 628     167.897 115.905  78.553  1.00  0.00           O  
ATOM   4452  N   HIS A 629     166.511 116.392  80.306  1.00  0.00           N  
ATOM   4453  CA  HIS A 629     167.527 117.081  81.084  1.00  0.00           C  
ATOM   4454  CB  HIS A 629     166.812 117.807  82.198  1.00  0.00           C  
ATOM   4455  CG  HIS A 629     167.682 118.764  82.859  1.00  0.00           C  
ATOM   4456  ND1 HIS A 629     168.360 119.803  82.202  1.00  0.00           N  
ATOM   4457  CE1 HIS A 629     169.144 120.393  83.173  1.00  0.00           C  
ATOM   4458  NE2 HIS A 629     168.968 119.725  84.342  1.00  0.00           N  
ATOM   4459  CD2 HIS A 629     168.079 118.668  84.154  1.00  0.00           C  
ATOM   4460  C   HIS A 629     168.641 116.227  81.680  1.00  0.00           C  
ATOM   4461  O   HIS A 629     168.384 115.404  82.509  1.00  0.00           O  
ATOM   4462  N   GLY A 630     169.892 116.555  81.369  1.00  0.00           N  
ATOM   4463  CA  GLY A 630     171.123 115.886  81.863  1.00  0.00           C  
ATOM   4464  C   GLY A 630     171.251 114.390  81.834  1.00  0.00           C  
ATOM   4465  O   GLY A 630     170.567 113.716  81.055  1.00  0.00           O  
ATOM   4466  N   GLY A 631     172.085 113.770  82.674  1.00  0.00           N  
ATOM   4467  CA  GLY A 631     172.389 112.297  82.607  1.00  0.00           C  
ATOM   4468  C   GLY A 631     171.510 111.453  83.572  1.00  0.00           C  
ATOM   4469  O   GLY A 631     171.851 110.320  83.873  1.00  0.00           O  
ATOM   4470  N   SER A 632     170.449 112.044  84.185  1.00  0.00           N  
ATOM   4471  CA  SER A 632     169.644 111.430  85.258  1.00  0.00           C  
ATOM   4472  CB  SER A 632     168.491 112.445  85.593  1.00  0.00           C  
ATOM   4473  OG  SER A 632     167.773 112.076  86.807  1.00  0.00           O  
ATOM   4474  C   SER A 632     169.116 110.052  84.986  1.00  0.00           C  
ATOM   4475  O   SER A 632     168.169 109.837  84.242  1.00  0.00           O  
ATOM   4476  N   ARG A 633     169.759 109.068  85.617  1.00  0.00           N  
ATOM   4477  CA  ARG A 633     169.338 107.656  85.429  1.00  0.00           C  
ATOM   4478  CB  ARG A 633     170.430 106.723  85.959  1.00  0.00           C  
ATOM   4479  CG  ARG A 633     171.769 106.955  85.275  1.00  0.00           C  
ATOM   4480  CD  ARG A 633     172.863 107.381  86.240  1.00  0.00           C  
ATOM   4481  NE  ARG A 633     172.599 108.696  86.831  1.00  0.00           N  
ATOM   4482  CZ  ARG A 633     172.347 108.897  88.117  1.00  0.00           C  
ATOM   4483  NH1 ARG A 633     173.262 108.591  89.020  1.00  0.00           N  
ATOM   4484  NH2 ARG A 633     171.188 109.402  88.497  1.00  0.00           N  
ATOM   4485  C   ARG A 633     167.984 107.441  86.123  1.00  0.00           C  
ATOM   4486  O   ARG A 633     167.126 106.762  85.530  1.00  0.00           O  
ATOM   4487  N   ARG A 634     167.791 108.018  87.309  1.00  0.00           N  
ATOM   4488  CA  ARG A 634     166.466 107.919  87.973  1.00  0.00           C  
ATOM   4489  CB  ARG A 634     166.429 108.831  89.203  1.00  0.00           C  
ATOM   4490  CG  ARG A 634     167.604 109.795  89.245  1.00  0.00           C  
ATOM   4491  CD  ARG A 634     167.578 110.648  90.496  1.00  0.00           C  
ATOM   4492  NE  ARG A 634     167.227 112.046  90.227  1.00  0.00           N  
ATOM   4493  CZ  ARG A 634     166.345 112.737  90.936  1.00  0.00           C  
ATOM   4494  NH1 ARG A 634     166.364 114.057  90.913  1.00  0.00           N  
ATOM   4495  NH2 ARG A 634     165.449 112.102  91.669  1.00  0.00           N  
ATOM   4496  C   ARG A 634     165.378 108.308  86.958  1.00  0.00           C  
ATOM   4497  O   ARG A 634     164.404 107.540  86.809  1.00  0.00           O  
ATOM   4498  N   GLN A 635     165.551 109.449  86.284  1.00  0.00           N  
ATOM   4499  CA  GLN A 635     164.536 109.930  85.261  1.00  0.00           C  
ATOM   4500  CB  GLN A 635     165.014 111.252  84.622  1.00  0.00           C  
ATOM   4501  CG  GLN A 635     163.930 111.865  83.729  1.00  0.00           C  
ATOM   4502  CD  GLN A 635     164.290 113.271  83.197  1.00  0.00           C  
ATOM   4503  OE1 GLN A 635     165.386 113.533  82.790  1.00  0.00           O  
ATOM   4504  NE2 GLN A 635     163.322 114.090  83.134  1.00  0.00           N  
ATOM   4505  C   GLN A 635     164.316 108.822  84.214  1.00  0.00           C  
ATOM   4506  O   GLN A 635     163.177 108.420  83.904  1.00  0.00           O  
ATOM   4507  N   GLU A 636     165.400 108.267  83.673  1.00  0.00           N  
ATOM   4508  CA  GLU A 636     165.229 107.231  82.619  1.00  0.00           C  
ATOM   4509  CB  GLU A 636     166.590 106.860  82.030  1.00  0.00           C  
ATOM   4510  CG  GLU A 636     166.502 106.357  80.593  1.00  0.00           C  
ATOM   4511  CD  GLU A 636     166.815 107.409  79.546  1.00  0.00           C  
ATOM   4512  OE1 GLU A 636     167.621 107.118  78.637  1.00  0.00           O  
ATOM   4513  OE2 GLU A 636     166.254 108.520  79.639  1.00  0.00           O  
ATOM   4514  C   GLU A 636     164.527 106.003  83.217  1.00  0.00           C  
ATOM   4515  O   GLU A 636     163.566 105.515  82.586  1.00  0.00           O  
ATOM   4516  N   ALA A 637     164.968 105.533  84.386  1.00  0.00           N  
ATOM   4517  CA  ALA A 637     164.436 104.386  85.035  1.00  0.00           C  
ATOM   4518  CB  ALA A 637     165.172 104.176  86.326  1.00  0.00           C  
ATOM   4519  C   ALA A 637     162.902 104.595  85.302  1.00  0.00           C  
ATOM   4520  O   ALA A 637     162.147 103.647  85.155  1.00  0.00           O  
ATOM   4521  N   GLN A 638     162.485 105.829  85.593  1.00  0.00           N  
ATOM   4522  CA  GLN A 638     161.043 106.099  85.840  1.00  0.00           C  
ATOM   4523  CB  GLN A 638     160.886 107.396  86.633  1.00  0.00           C  
ATOM   4524  CG  GLN A 638     160.822 107.186  88.142  1.00  0.00           C  
ATOM   4525  CD  GLN A 638     162.178 106.953  88.772  1.00  0.00           C  
ATOM   4526  OE1 GLN A 638     162.719 105.841  88.752  1.00  0.00           O  
ATOM   4527  NE2 GLN A 638     162.750 108.010  89.329  1.00  0.00           N  
ATOM   4528  C   GLN A 638     160.283 106.160  84.504  1.00  0.00           C  
ATOM   4529  O   GLN A 638     159.112 105.722  84.471  1.00  0.00           O  
ATOM   4530  N   ARG A 639     160.912 106.729  83.469  1.00  0.00           N  
ATOM   4531  CA  ARG A 639     160.279 106.825  82.128  1.00  0.00           C  
ATOM   4532  CB  ARG A 639     161.149 107.691  81.211  1.00  0.00           C  
ATOM   4533  CG  ARG A 639     160.548 109.037  80.837  1.00  0.00           C  
ATOM   4534  CD  ARG A 639     160.986 110.169  81.751  1.00  0.00           C  
ATOM   4535  NE  ARG A 639     160.181 111.378  81.540  1.00  0.00           N  
ATOM   4536  CZ  ARG A 639     160.636 112.512  81.021  1.00  0.00           C  
ATOM   4537  NH1 ARG A 639     161.836 112.556  80.470  1.00  0.00           N  
ATOM   4538  NH2 ARG A 639     159.888 113.600  81.057  1.00  0.00           N  
ATOM   4539  C   ARG A 639     160.143 105.409  81.555  1.00  0.00           C  
ATOM   4540  O   ARG A 639     159.008 104.990  81.275  1.00  0.00           O  
ATOM   4541  N   LEU A 640     161.264 104.716  81.364  1.00  0.00           N  
ATOM   4542  CA  LEU A 640     161.232 103.280  80.893  1.00  0.00           C  
ATOM   4543  CB  LEU A 640     162.604 102.620  81.136  1.00  0.00           C  
ATOM   4544  CG  LEU A 640     162.723 101.076  81.043  1.00  0.00           C  
ATOM   4545  CD1 LEU A 640     162.236 100.412  79.749  1.00  0.00           C  
ATOM   4546  CD2 LEU A 640     164.205 100.705  81.233  1.00  0.00           C  
ATOM   4547  C   LEU A 640     160.111 102.508  81.721  1.00  0.00           C  
ATOM   4548  O   LEU A 640     159.478 101.598  81.199  1.00  0.00           O  
ATOM   4549  N   GLY A 641     160.020 102.773  83.004  1.00  0.00           N  
ATOM   4550  CA  GLY A 641     159.072 102.369  84.012  1.00  0.00           C  
ATOM   4551  C   GLY A 641     157.602 102.612  83.631  1.00  0.00           C  
ATOM   4552  O   GLY A 641     156.755 102.012  84.178  1.00  0.00           O  
ATOM   4553  N   ARG A 642     157.338 103.517  82.636  1.00  0.00           N  
ATOM   4554  CA  ARG A 642     156.009 103.703  81.984  1.00  0.00           C  
ATOM   4555  CB  ARG A 642     155.877 104.985  81.206  1.00  0.00           C  
ATOM   4556  CG  ARG A 642     156.034 106.303  81.964  1.00  0.00           C  
ATOM   4557  CD  ARG A 642     155.120 106.465  83.174  1.00  0.00           C  
ATOM   4558  NE  ARG A 642     155.170 107.706  83.910  1.00  0.00           N  
ATOM   4559  CZ  ARG A 642     154.308 108.272  84.775  1.00  0.00           C  
ATOM   4560  NH1 ARG A 642     153.223 107.698  85.243  1.00  0.00           N  
ATOM   4561  NH2 ARG A 642     154.494 109.507  85.256  1.00  0.00           N  
ATOM   4562  C   ARG A 642     155.562 102.525  81.037  1.00  0.00           C  
ATOM   4563  O   ARG A 642     154.348 102.290  80.861  1.00  0.00           O  
ATOM   4564  N   VAL A 643     156.537 101.816  80.446  1.00  0.00           N  
ATOM   4565  CA  VAL A 643     156.188 100.762  79.435  1.00  0.00           C  
ATOM   4566  CB  VAL A 643     156.855 101.043  78.072  1.00  0.00           C  
ATOM   4567  CG1 VAL A 643     156.031 102.007  77.226  1.00  0.00           C  
ATOM   4568  CG2 VAL A 643     158.285 101.545  78.218  1.00  0.00           C  
ATOM   4569  C   VAL A 643     156.529  99.347  79.932  1.00  0.00           C  
ATOM   4570  O   VAL A 643     155.752  98.428  79.592  1.00  0.00           O  
ATOM   4571  N   LEU A 644     157.510  99.181  80.820  1.00  0.00           N  
ATOM   4572  CA  LEU A 644     157.838  97.795  81.246  1.00  0.00           C  
ATOM   4573  CB  LEU A 644     159.108  97.756  82.099  1.00  0.00           C  
ATOM   4574  CG  LEU A 644     159.277  98.867  83.141  1.00  0.00           C  
ATOM   4575  CD1 LEU A 644     158.473  98.618  84.407  1.00  0.00           C  
ATOM   4576  CD2 LEU A 644     160.750  99.017  83.478  1.00  0.00           C  
ATOM   4577  C   LEU A 644     156.645  97.155  81.992  1.00  0.00           C  
ATOM   4578  O   LEU A 644     156.869  96.112  82.643  1.00  0.00           O  
ATOM   4579  N   ARG A 645     155.425  97.676  81.835  1.00  0.00           N  
ATOM   4580  CA  ARG A 645     154.260  97.163  82.611  1.00  0.00           C  
ATOM   4581  CB  ARG A 645     153.182  98.253  82.639  1.00  0.00           C  
ATOM   4582  CG  ARG A 645     153.678  99.534  83.294  1.00  0.00           C  
ATOM   4583  CD  ARG A 645     154.283  99.265  84.666  1.00  0.00           C  
ATOM   4584  NE  ARG A 645     154.875 100.462  85.274  1.00  0.00           N  
ATOM   4585  CZ  ARG A 645     154.183 101.447  85.833  1.00  0.00           C  
ATOM   4586  NH1 ARG A 645     153.492 101.228  86.937  1.00  0.00           N  
ATOM   4587  NH2 ARG A 645     154.187 102.649  85.285  1.00  0.00           N  
ATOM   4588  C   ARG A 645     153.724  95.823  82.059  1.00  0.00           C  
ATOM   4589  O   ARG A 645     153.459  95.758  80.839  1.00  0.00           O  
ATOM   4590  N   ALA A 646     153.553  94.812  82.922  1.00  0.00           N  
ATOM   4591  CA  ALA A 646     152.975  93.449  82.545  1.00  0.00           C  
ATOM   4592  CB  ALA A 646     153.019  92.515  83.832  1.00  0.00           C  
ATOM   4593  C   ALA A 646     151.498  93.564  82.043  1.00  0.00           C  
ATOM   4594  O   ALA A 646     150.769  94.512  82.273  1.00  0.00           O  
ATOM   4595  N   LYS A 647     151.066  92.462  81.402  1.00  0.00           N  
ATOM   4596  CA  LYS A 647     149.757  92.231  80.892  1.00  0.00           C  
ATOM   4597  CB  LYS A 647     149.479  93.087  79.660  1.00  0.00           C  
ATOM   4598  CG  LYS A 647     148.032  93.102  79.341  1.00  0.00           C  
ATOM   4599  CD  LYS A 647     147.781  93.962  78.113  1.00  0.00           C  
ATOM   4600  CE  LYS A 647     146.311  94.174  77.799  1.00  0.00           C  
ATOM   4601  NZ  LYS A 647     146.072  95.232  76.827  1.00  0.00           N  
ATOM   4602  C   LYS A 647     149.655  90.774  80.482  1.00  0.00           C  
ATOM   4603  O   LYS A 647     150.604  90.187  79.989  1.00  0.00           O  
ATOM   4604  N   LYS A 648     148.569  90.057  80.761  1.00  0.00           N  
ATOM   4605  CA  LYS A 648     148.464  88.591  80.531  1.00  0.00           C  
ATOM   4606  CB  LYS A 648     147.040  88.184  81.015  1.00  0.00           C  
ATOM   4607  CG  LYS A 648     146.874  86.650  81.068  1.00  0.00           C  
ATOM   4608  CD  LYS A 648     145.452  86.331  81.363  1.00  0.00           C  
ATOM   4609  CE  LYS A 648     145.399  84.785  81.419  1.00  0.00           C  
ATOM   4610  NZ  LYS A 648     144.111  84.191  81.669  1.00  0.00           N  
ATOM   4611  C   LYS A 648     148.667  88.147  79.033  1.00  0.00           C  
ATOM   4612  O   LYS A 648     149.364  87.148  78.856  1.00  0.00           O  
ATOM   4613  N   GLY A 649     148.264  88.973  78.091  1.00  0.00           N  
ATOM   4614  CA  GLY A 649     148.651  88.804  76.622  1.00  0.00           C  
ATOM   4615  C   GLY A 649     149.906  89.527  76.247  1.00  0.00           C  
ATOM   4616  O   GLY A 649     150.095  89.559  74.966  1.00  0.00           O  
ATOM   4617  N   MET A 650     150.760  90.023  77.146  1.00  0.00           N  
ATOM   4618  CA  MET A 650     152.041  90.557  76.738  1.00  0.00           C  
ATOM   4619  CB  MET A 650     152.870  91.073  77.923  1.00  0.00           C  
ATOM   4620  CG  MET A 650     153.531  89.979  78.771  1.00  0.00           C  
ATOM   4621  SD  MET A 650     153.870  90.383  80.527  1.00  0.00           S  
ATOM   4622  CE  MET A 650     154.948  89.065  81.151  1.00  0.00           C  
ATOM   4623  C   MET A 650     152.951  89.508  75.972  1.00  0.00           C  
ATOM   4624  O   MET A 650     152.837  88.325  76.216  1.00  0.00           O  
ATOM   4625  N   VAL A 651     153.597  90.030  74.921  1.00  0.00           N  
ATOM   4626  CA  VAL A 651     154.449  89.175  74.048  1.00  0.00           C  
ATOM   4627  CB  VAL A 651     154.842  89.952  72.777  1.00  0.00           C  
ATOM   4628  CG1 VAL A 651     155.643  89.097  71.803  1.00  0.00           C  
ATOM   4629  CG2 VAL A 651     153.629  90.568  72.092  1.00  0.00           C  
ATOM   4630  C   VAL A 651     155.686  88.772  74.845  1.00  0.00           C  
ATOM   4631  O   VAL A 651     156.256  89.631  75.554  1.00  0.00           O  
ATOM   4632  N   ALA A 652     156.073  87.514  74.708  1.00  0.00           N  
ATOM   4633  CA  ALA A 652     157.230  87.009  75.496  1.00  0.00           C  
ATOM   4634  CB  ALA A 652     157.078  85.522  75.732  1.00  0.00           C  
ATOM   4635  C   ALA A 652     158.529  87.327  74.780  1.00  0.00           C  
ATOM   4636  O   ALA A 652     159.327  86.383  74.562  1.00  0.00           O  
ATOM   4637  N   GLU A 653     158.764  88.610  74.538  1.00  0.00           N  
ATOM   4638  CA  GLU A 653     159.897  89.053  73.766  1.00  0.00           C  
ATOM   4639  CB  GLU A 653     159.730  88.321  72.432  1.00  0.00           C  
ATOM   4640  CG  GLU A 653     160.713  88.652  71.262  1.00  0.00           C  
ATOM   4641  CD  GLU A 653     162.129  88.073  71.352  1.00  0.00           C  
ATOM   4642  OE1 GLU A 653     162.838  88.003  70.339  1.00  0.00           O  
ATOM   4643  OE2 GLU A 653     162.399  87.608  72.486  1.00  0.00           O  
ATOM   4644  C   GLU A 653     159.852  90.606  73.703  1.00  0.00           C  
ATOM   4645  O   GLU A 653     158.835  91.274  73.676  1.00  0.00           O  
ATOM   4646  N   GLU A 654     161.077  91.160  73.555  1.00  0.00           N  
ATOM   4647  CA  GLU A 654     161.343  92.632  73.644  1.00  0.00           C  
ATOM   4648  CB  GLU A 654     162.842  92.857  73.472  1.00  0.00           C  
ATOM   4649  CG  GLU A 654     163.473  92.327  72.171  1.00  0.00           C  
ATOM   4650  CD  GLU A 654     164.958  92.769  71.944  1.00  0.00           C  
ATOM   4651  OE1 GLU A 654     165.839  92.433  72.714  1.00  0.00           O  
ATOM   4652  OE2 GLU A 654     165.113  93.381  70.794  1.00  0.00           O  
ATOM   4653  C   GLU A 654     160.566  93.522  72.709  1.00  0.00           C  
ATOM   4654  O   GLU A 654     160.469  94.694  73.063  1.00  0.00           O  
ATOM   4655  N   TYR A 655     159.934  93.003  71.667  1.00  0.00           N  
ATOM   4656  CA  TYR A 655     159.108  93.817  70.749  1.00  0.00           C  
ATOM   4657  CB  TYR A 655     158.865  93.066  69.472  1.00  0.00           C  
ATOM   4658  CG  TYR A 655     160.056  92.247  68.857  1.00  0.00           C  
ATOM   4659  CD1 TYR A 655     161.253  92.848  68.436  1.00  0.00           C  
ATOM   4660  CE1 TYR A 655     162.281  92.101  67.851  1.00  0.00           C  
ATOM   4661  CZ  TYR A 655     162.060  90.743  67.537  1.00  0.00           C  
ATOM   4662  OH  TYR A 655     162.995  89.949  66.962  1.00  0.00           O  
ATOM   4663  CE2 TYR A 655     160.855  90.133  67.893  1.00  0.00           C  
ATOM   4664  CD2 TYR A 655     159.861  90.900  68.576  1.00  0.00           C  
ATOM   4665  C   TYR A 655     157.780  94.267  71.401  1.00  0.00           C  
ATOM   4666  O   TYR A 655     156.980  94.972  70.770  1.00  0.00           O  
ATOM   4667  N   ASN A 656     157.483  93.750  72.598  1.00  0.00           N  
ATOM   4668  CA  ASN A 656     156.186  94.078  73.258  1.00  0.00           C  
ATOM   4669  CB  ASN A 656     156.156  93.551  74.688  1.00  0.00           C  
ATOM   4670  CG  ASN A 656     154.753  93.453  75.238  1.00  0.00           C  
ATOM   4671  OD1 ASN A 656     153.863  92.904  74.580  1.00  0.00           O  
ATOM   4672  ND2 ASN A 656     154.537  93.975  76.436  1.00  0.00           N  
ATOM   4673  C   ASN A 656     155.985  95.591  73.186  1.00  0.00           C  
ATOM   4674  O   ASN A 656     154.873  96.027  72.813  1.00  0.00           O  
ATOM   4675  N   ALA A 657     157.017  96.357  73.533  1.00  0.00           N  
ATOM   4676  CA  ALA A 657     156.995  97.811  73.475  1.00  0.00           C  
ATOM   4677  CB  ALA A 657     156.747  98.354  74.853  1.00  0.00           C  
ATOM   4678  C   ALA A 657     158.420  98.287  72.995  1.00  0.00           C  
ATOM   4679  O   ALA A 657     159.440  97.578  73.139  1.00  0.00           O  
ATOM   4680  N   PHE A 658     158.477  99.512  72.466  1.00  0.00           N  
ATOM   4681  CA  PHE A 658     159.782 100.068  72.008  1.00  0.00           C  
ATOM   4682  CB  PHE A 658     159.758 100.229  70.487  1.00  0.00           C  
ATOM   4683  CG  PHE A 658     159.229  99.017  69.734  1.00  0.00           C  
ATOM   4684  CD1 PHE A 658     157.910  98.964  69.299  1.00  0.00           C  
ATOM   4685  CE1 PHE A 658     157.434  97.856  68.618  1.00  0.00           C  
ATOM   4686  CZ  PHE A 658     158.267  96.792  68.359  1.00  0.00           C  
ATOM   4687  CE2 PHE A 658     159.574  96.827  68.783  1.00  0.00           C  
ATOM   4688  CD2 PHE A 658     160.054  97.931  69.467  1.00  0.00           C  
ATOM   4689  C   PHE A 658     160.027 101.388  72.730  1.00  0.00           C  
ATOM   4690  O   PHE A 658     159.039 102.062  73.098  1.00  0.00           O  
ATOM   4691  N   PHE A 659     161.307 101.717  72.938  1.00  0.00           N  
ATOM   4692  CA  PHE A 659     161.686 102.966  73.650  1.00  0.00           C  
ATOM   4693  CB  PHE A 659     162.216 102.589  75.036  1.00  0.00           C  
ATOM   4694  CG  PHE A 659     163.163 103.601  75.665  1.00  0.00           C  
ATOM   4695  CD1 PHE A 659     164.529 103.356  75.728  1.00  0.00           C  
ATOM   4696  CE1 PHE A 659     165.388 104.277  76.303  1.00  0.00           C  
ATOM   4697  CZ  PHE A 659     164.896 105.448  76.825  1.00  0.00           C  
ATOM   4698  CE2 PHE A 659     163.548 105.711  76.768  1.00  0.00           C  
ATOM   4699  CD2 PHE A 659     162.684 104.793  76.194  1.00  0.00           C  
ATOM   4700  C   PHE A 659     162.709 103.715  72.811  1.00  0.00           C  
ATOM   4701  O   PHE A 659     163.598 103.057  72.239  1.00  0.00           O  
ATOM   4702  N   TYR A 660     162.635 105.055  72.783  1.00  0.00           N  
ATOM   4703  CA  TYR A 660     163.549 105.798  71.874  1.00  0.00           C  
ATOM   4704  CB  TYR A 660     162.901 106.100  70.519  1.00  0.00           C  
ATOM   4705  CG  TYR A 660     162.187 104.970  69.791  1.00  0.00           C  
ATOM   4706  CD1 TYR A 660     160.805 104.842  69.849  1.00  0.00           C  
ATOM   4707  CE1 TYR A 660     160.149 103.826  69.176  1.00  0.00           C  
ATOM   4708  CZ  TYR A 660     160.872 102.922  68.419  1.00  0.00           C  
ATOM   4709  OH  TYR A 660     160.227 101.921  67.752  1.00  0.00           O  
ATOM   4710  CE2 TYR A 660     162.247 103.037  68.341  1.00  0.00           C  
ATOM   4711  CD2 TYR A 660     162.893 104.058  69.017  1.00  0.00           C  
ATOM   4712  C   TYR A 660     163.941 107.197  72.339  1.00  0.00           C  
ATOM   4713  O   TYR A 660     163.128 108.127  72.139  1.00  0.00           O  
ATOM   4714  N   SER A 661     165.112 107.364  72.965  1.00  0.00           N  
ATOM   4715  CA  SER A 661     165.639 108.722  73.192  1.00  0.00           C  
ATOM   4716  CB  SER A 661     166.553 108.575  74.453  1.00  0.00           C  
ATOM   4717  OG  SER A 661     165.735 108.100  75.503  1.00  0.00           O  
ATOM   4718  C   SER A 661     166.318 109.252  71.912  1.00  0.00           C  
ATOM   4719  O   SER A 661     167.208 108.629  71.331  1.00  0.00           O  
ATOM   4720  N   LEU A 662     165.940 110.511  71.471  1.00  0.00           N  
ATOM   4721  CA  LEU A 662     166.484 111.166  70.236  1.00  0.00           C  
ATOM   4722  CB  LEU A 662     165.335 111.897  69.541  1.00  0.00           C  
ATOM   4723  CG  LEU A 662     164.516 110.892  68.703  1.00  0.00           C  
ATOM   4724  CD1 LEU A 662     163.688 109.814  69.400  1.00  0.00           C  
ATOM   4725  CD2 LEU A 662     163.568 111.699  67.851  1.00  0.00           C  
ATOM   4726  C   LEU A 662     167.649 112.155  70.570  1.00  0.00           C  
ATOM   4727  O   LEU A 662     167.564 112.970  71.499  1.00  0.00           O  
ATOM   4728  N   VAL A 663     168.784 112.071  69.813  1.00  0.00           N  
ATOM   4729  CA  VAL A 663     170.023 112.842  69.960  1.00  0.00           C  
ATOM   4730  CB  VAL A 663     171.088 112.082  70.816  1.00  0.00           C  
ATOM   4731  CG1 VAL A 663     170.660 111.664  72.202  1.00  0.00           C  
ATOM   4732  CG2 VAL A 663     171.625 110.850  70.030  1.00  0.00           C  
ATOM   4733  C   VAL A 663     170.533 113.441  68.631  1.00  0.00           C  
ATOM   4734  O   VAL A 663     170.243 112.960  67.565  1.00  0.00           O  
ATOM   4735  N   SER A 664     171.275 114.524  68.742  1.00  0.00           N  
ATOM   4736  CA  SER A 664     172.034 115.196  67.689  1.00  0.00           C  
ATOM   4737  CB  SER A 664     171.966 116.772  67.756  1.00  0.00           C  
ATOM   4738  OG  SER A 664     170.628 117.239  67.886  1.00  0.00           O  
ATOM   4739  C   SER A 664     173.405 114.678  67.554  1.00  0.00           C  
ATOM   4740  O   SER A 664     174.089 114.575  68.568  1.00  0.00           O  
ATOM   4741  N   GLN A 665     173.896 114.451  66.331  1.00  0.00           N  
ATOM   4742  CA  GLN A 665     175.219 113.789  66.117  1.00  0.00           C  
ATOM   4743  CB  GLN A 665     175.533 113.735  64.621  1.00  0.00           C  
ATOM   4744  CG  GLN A 665     176.451 112.581  64.232  1.00  0.00           C  
ATOM   4745  CD  GLN A 665     176.077 111.271  64.892  1.00  0.00           C  
ATOM   4746  OE1 GLN A 665     175.022 110.690  64.615  1.00  0.00           O  
ATOM   4747  NE2 GLN A 665     176.944 110.791  65.771  1.00  0.00           N  
ATOM   4748  C   GLN A 665     176.416 114.436  66.849  1.00  0.00           C  
ATOM   4749  O   GLN A 665     176.556 115.670  66.755  1.00  0.00           O  
ATOM   4750  N   ASP A 666     177.281 113.623  67.494  1.00  0.00           N  
ATOM   4751  CA  ASP A 666     178.582 114.067  68.108  1.00  0.00           C  
ATOM   4752  CB  ASP A 666     179.613 114.251  67.011  1.00  0.00           C  
ATOM   4753  CG  ASP A 666     179.556 113.217  65.895  1.00  0.00           C  
ATOM   4754  OD1 ASP A 666     179.462 112.014  66.217  1.00  0.00           O  
ATOM   4755  OD2 ASP A 666     179.598 113.623  64.715  1.00  0.00           O  
ATOM   4756  C   ASP A 666     178.456 115.254  69.072  1.00  0.00           C  
ATOM   4757  O   ASP A 666     179.510 115.777  69.493  1.00  0.00           O  
ATOM   4758  N   THR A 667     177.217 115.581  69.456  1.00  0.00           N  
ATOM   4759  CA  THR A 667     176.981 116.704  70.386  1.00  0.00           C  
ATOM   4760  CB  THR A 667     175.757 117.517  69.963  1.00  0.00           C  
ATOM   4761  CG2 THR A 667     175.918 118.155  68.595  1.00  0.00           C  
ATOM   4762  OG1 THR A 667     174.675 116.592  69.973  1.00  0.00           O  
ATOM   4763  C   THR A 667     176.802 116.198  71.797  1.00  0.00           C  
ATOM   4764  O   THR A 667     176.442 115.011  71.966  1.00  0.00           O  
ATOM   4765  N   GLN A 668     176.960 117.072  72.796  1.00  0.00           N  
ATOM   4766  CA  GLN A 668     176.853 116.693  74.234  1.00  0.00           C  
ATOM   4767  CB  GLN A 668     176.793 117.976  75.066  1.00  0.00           C  
ATOM   4768  CG  GLN A 668     175.484 118.752  74.945  1.00  0.00           C  
ATOM   4769  CD  GLN A 668     175.300 119.448  73.614  1.00  0.00           C  
ATOM   4770  OE1 GLN A 668     176.178 120.175  73.137  1.00  0.00           O  
ATOM   4771  NE2 GLN A 668     174.153 119.219  72.991  1.00  0.00           N  
ATOM   4772  C   GLN A 668     175.625 115.810  74.539  1.00  0.00           C  
ATOM   4773  O   GLN A 668     175.663 115.098  75.563  1.00  0.00           O  
ATOM   4774  N   GLU A 669     174.574 115.870  73.720  1.00  0.00           N  
ATOM   4775  CA  GLU A 669     173.326 115.097  73.971  1.00  0.00           C  
ATOM   4776  CB  GLU A 669     172.470 115.191  72.698  1.00  0.00           C  
ATOM   4777  CG  GLU A 669     171.753 116.570  72.543  1.00  0.00           C  
ATOM   4778  CD  GLU A 669     170.409 116.476  71.786  1.00  0.00           C  
ATOM   4779  OE1 GLU A 669     170.449 116.632  70.556  1.00  0.00           O  
ATOM   4780  OE2 GLU A 669     169.345 116.274  72.413  1.00  0.00           O  
ATOM   4781  C   GLU A 669     173.667 113.640  74.254  1.00  0.00           C  
ATOM   4782  O   GLU A 669     173.066 112.999  75.122  1.00  0.00           O  
ATOM   4783  N   MET A 670     174.706 113.126  73.612  1.00  0.00           N  
ATOM   4784  CA  MET A 670     175.229 111.728  73.752  1.00  0.00           C  
ATOM   4785  CB  MET A 670     175.991 111.146  72.545  1.00  0.00           C  
ATOM   4786  CG  MET A 670     175.047 111.062  71.399  1.00  0.00           C  
ATOM   4787  SD  MET A 670     175.806 111.318  69.777  1.00  0.00           S  
ATOM   4788  CE  MET A 670     177.157 110.120  69.701  1.00  0.00           C  
ATOM   4789  C   MET A 670     175.915 111.498  75.110  1.00  0.00           C  
ATOM   4790  O   MET A 670     175.940 110.439  75.773  1.00  0.00           O  
ATOM   4791  N   ALA A 671     176.672 112.566  75.489  1.00  0.00           N  
ATOM   4792  CA  ALA A 671     177.517 112.564  76.731  1.00  0.00           C  
ATOM   4793  CB  ALA A 671     178.478 113.785  76.812  1.00  0.00           C  
ATOM   4794  C   ALA A 671     176.597 112.460  77.908  1.00  0.00           C  
ATOM   4795  O   ALA A 671     176.931 111.775  78.934  1.00  0.00           O  
ATOM   4796  N   TYR A 672     175.367 112.935  77.695  1.00  0.00           N  
ATOM   4797  CA  TYR A 672     174.333 112.810  78.749  1.00  0.00           C  
ATOM   4798  CB  TYR A 672     173.257 113.893  78.648  1.00  0.00           C  
ATOM   4799  CG  TYR A 672     173.751 115.331  78.610  1.00  0.00           C  
ATOM   4800  CD1 TYR A 672     173.247 116.229  77.680  1.00  0.00           C  
ATOM   4801  CE1 TYR A 672     173.680 117.543  77.642  1.00  0.00           C  
ATOM   4802  CZ  TYR A 672     174.634 117.979  78.543  1.00  0.00           C  
ATOM   4803  OH  TYR A 672     175.060 119.274  78.499  1.00  0.00           O  
ATOM   4804  CE2 TYR A 672     175.146 117.102  79.481  1.00  0.00           C  
ATOM   4805  CD2 TYR A 672     174.703 115.791  79.511  1.00  0.00           C  
ATOM   4806  C   TYR A 672     173.593 111.489  78.612  1.00  0.00           C  
ATOM   4807  O   TYR A 672     173.264 110.896  79.661  1.00  0.00           O  
ATOM   4808  N   SER A 673     173.330 111.016  77.381  1.00  0.00           N  
ATOM   4809  CA  SER A 673     172.492 109.811  77.343  1.00  0.00           C  
ATOM   4810  CB  SER A 673     171.905 109.721  75.959  1.00  0.00           C  
ATOM   4811  OG  SER A 673     172.926 109.655  74.994  1.00  0.00           O  
ATOM   4812  C   SER A 673     173.248 108.587  77.727  1.00  0.00           C  
ATOM   4813  O   SER A 673     172.674 107.664  78.255  1.00  0.00           O  
ATOM   4814  N   THR A 674     174.542 108.520  77.405  1.00  0.00           N  
ATOM   4815  CA  THR A 674     175.339 107.354  77.857  1.00  0.00           C  
ATOM   4816  CB  THR A 674     176.807 107.556  77.488  1.00  0.00           C  
ATOM   4817  CG2 THR A 674     177.060 107.307  76.013  1.00  0.00           C  
ATOM   4818  OG1 THR A 674     177.096 108.912  77.812  1.00  0.00           O  
ATOM   4819  C   THR A 674     175.137 107.202  79.346  1.00  0.00           C  
ATOM   4820  O   THR A 674     174.712 106.110  79.777  1.00  0.00           O  
ATOM   4821  N   LYS A 675     175.460 108.240  80.116  1.00  0.00           N  
ATOM   4822  CA  LYS A 675     175.205 108.258  81.571  1.00  0.00           C  
ATOM   4823  CB  LYS A 675     175.344 109.711  82.106  1.00  0.00           C  
ATOM   4824  CG  LYS A 675     175.503 109.670  83.697  1.00  0.00           C  
ATOM   4825  CD  LYS A 675     175.980 110.987  84.299  1.00  0.00           C  
ATOM   4826  CE  LYS A 675     176.411 111.014  85.763  1.00  0.00           C  
ATOM   4827  NZ  LYS A 675     176.816 112.331  86.252  1.00  0.00           N  
ATOM   4828  C   LYS A 675     173.819 107.646  81.937  1.00  0.00           C  
ATOM   4829  O   LYS A 675     173.902 106.673  82.689  1.00  0.00           O  
ATOM   4830  N   ARG A 676     172.687 108.067  81.371  1.00  0.00           N  
ATOM   4831  CA  ARG A 676     171.404 107.405  81.744  1.00  0.00           C  
ATOM   4832  CB  ARG A 676     170.220 108.096  81.059  1.00  0.00           C  
ATOM   4833  CG  ARG A 676     170.515 109.535  80.664  1.00  0.00           C  
ATOM   4834  CD  ARG A 676     169.261 110.291  80.270  1.00  0.00           C  
ATOM   4835  NE  ARG A 676     168.198 110.157  81.271  1.00  0.00           N  
ATOM   4836  CZ  ARG A 676     167.274 111.081  81.492  1.00  0.00           C  
ATOM   4837  NH1 ARG A 676     166.024 110.867  81.124  1.00  0.00           N  
ATOM   4838  NH2 ARG A 676     167.609 112.217  82.077  1.00  0.00           N  
ATOM   4839  C   ARG A 676     171.438 105.909  81.379  1.00  0.00           C  
ATOM   4840  O   ARG A 676     171.017 105.092  82.229  1.00  0.00           O  
ATOM   4841  N   GLN A 677     171.953 105.531  80.206  1.00  0.00           N  
ATOM   4842  CA  GLN A 677     171.906 104.098  79.794  1.00  0.00           C  
ATOM   4843  CB  GLN A 677     172.479 103.928  78.387  1.00  0.00           C  
ATOM   4844  CG  GLN A 677     171.686 104.652  77.305  1.00  0.00           C  
ATOM   4845  CD  GLN A 677     172.560 105.218  76.207  1.00  0.00           C  
ATOM   4846  OE1 GLN A 677     173.732 104.852  76.064  1.00  0.00           O  
ATOM   4847  NE2 GLN A 677     171.996 106.124  75.422  1.00  0.00           N  
ATOM   4848  C   GLN A 677     172.687 103.213  80.784  1.00  0.00           C  
ATOM   4849  O   GLN A 677     172.157 102.146  81.150  1.00  0.00           O  
ATOM   4850  N   ARG A 678     173.896 103.620  81.179  1.00  0.00           N  
ATOM   4851  CA  ARG A 678     174.775 102.840  82.105  1.00  0.00           C  
ATOM   4852  CB  ARG A 678     175.816 103.753  82.750  1.00  0.00           C  
ATOM   4853  CG  ARG A 678     176.823 103.085  83.650  1.00  0.00           C  
ATOM   4854  CD  ARG A 678     177.873 102.248  82.851  1.00  0.00           C  
ATOM   4855  NE  ARG A 678     177.740 100.795  83.049  1.00  0.00           N  
ATOM   4856  CZ  ARG A 678     178.492  99.941  82.307  1.00  0.00           C  
ATOM   4857  NH1 ARG A 678     178.241  98.671  82.416  1.00  0.00           N  
ATOM   4858  NH2 ARG A 678     179.498 100.184  81.512  1.00  0.00           N  
ATOM   4859  C   ARG A 678     174.007 102.105  83.171  1.00  0.00           C  
ATOM   4860  O   ARG A 678     174.108 100.879  83.230  1.00  0.00           O  
ATOM   4861  N   PHE A 679     173.164 102.797  83.936  1.00  0.00           N  
ATOM   4862  CA  PHE A 679     172.328 102.109  84.961  1.00  0.00           C  
ATOM   4863  CB  PHE A 679     171.313 103.096  85.544  1.00  0.00           C  
ATOM   4864  CG  PHE A 679     170.272 102.438  86.439  1.00  0.00           C  
ATOM   4865  CD1 PHE A 679     170.631 101.897  87.668  1.00  0.00           C  
ATOM   4866  CE1 PHE A 679     169.684 101.291  88.478  1.00  0.00           C  
ATOM   4867  CZ  PHE A 679     168.374 101.212  88.070  1.00  0.00           C  
ATOM   4868  CE2 PHE A 679     168.003 101.743  86.857  1.00  0.00           C  
ATOM   4869  CD2 PHE A 679     168.943 102.351  86.044  1.00  0.00           C  
ATOM   4870  C   PHE A 679     171.619 100.882  84.368  1.00  0.00           C  
ATOM   4871  O   PHE A 679     171.725  99.792  84.966  1.00  0.00           O  
ATOM   4872  N   LEU A 680     170.940 101.056  83.228  1.00  0.00           N  
ATOM   4873  CA  LEU A 680     170.126  99.963  82.628  1.00  0.00           C  
ATOM   4874  CB  LEU A 680     169.179 100.598  81.612  1.00  0.00           C  
ATOM   4875  CG  LEU A 680     168.367 101.785  82.140  1.00  0.00           C  
ATOM   4876  CD1 LEU A 680     167.782 102.620  81.017  1.00  0.00           C  
ATOM   4877  CD2 LEU A 680     167.277 101.297  83.076  1.00  0.00           C  
ATOM   4878  C   LEU A 680     171.001  98.873  81.991  1.00  0.00           C  
ATOM   4879  O   LEU A 680     170.633  97.690  82.118  1.00  0.00           O  
ATOM   4880  N   VAL A 681     172.079  99.236  81.291  1.00  0.00           N  
ATOM   4881  CA  VAL A 681     172.932  98.191  80.772  1.00  0.00           C  
ATOM   4882  CB  VAL A 681     174.120  98.770  80.001  1.00  0.00           C  
ATOM   4883  CG1 VAL A 681     175.223  97.779  79.601  1.00  0.00           C  
ATOM   4884  CG2 VAL A 681     173.702  99.583  78.731  1.00  0.00           C  
ATOM   4885  C   VAL A 681     173.397  97.272  81.914  1.00  0.00           C  
ATOM   4886  O   VAL A 681     173.484  96.076  81.732  1.00  0.00           O  
ATOM   4887  N   ASP A 682     173.427  97.828  83.129  1.00  0.00           N  
ATOM   4888  CA  ASP A 682     173.710  96.971  84.313  1.00  0.00           C  
ATOM   4889  CB  ASP A 682     174.155  97.802  85.506  1.00  0.00           C  
ATOM   4890  CG  ASP A 682     175.254  98.811  85.212  1.00  0.00           C  
ATOM   4891  OD1 ASP A 682     175.316  99.834  85.924  1.00  0.00           O  
ATOM   4892  OD2 ASP A 682     176.032  98.569  84.265  1.00  0.00           O  
ATOM   4893  C   ASP A 682     172.464  96.121  84.589  1.00  0.00           C  
ATOM   4894  O   ASP A 682     172.634  94.907  84.824  1.00  0.00           O  
ATOM   4895  N   GLN A 683     171.264  96.697  84.487  1.00  0.00           N  
ATOM   4896  CA  GLN A 683     170.039  95.868  84.643  1.00  0.00           C  
ATOM   4897  CB  GLN A 683     168.778  96.727  84.754  1.00  0.00           C  
ATOM   4898  CG  GLN A 683     168.979  98.054  85.476  1.00  0.00           C  
ATOM   4899  CD  GLN A 683     169.184  97.899  86.967  1.00  0.00           C  
ATOM   4900  OE1 GLN A 683     168.250  97.601  87.719  1.00  0.00           O  
ATOM   4901  NE2 GLN A 683     170.417  98.105  87.408  1.00  0.00           N  
ATOM   4902  C   GLN A 683     169.908  94.919  83.440  1.00  0.00           C  
ATOM   4903  O   GLN A 683     168.793  94.390  83.238  1.00  0.00           O  
ATOM   4904  N   GLY A 684     170.934  94.823  82.579  1.00  0.00           N  
ATOM   4905  CA  GLY A 684     170.919  93.854  81.454  1.00  0.00           C  
ATOM   4906  C   GLY A 684     170.447  94.408  80.112  1.00  0.00           C  
ATOM   4907  O   GLY A 684     170.668  93.713  79.099  1.00  0.00           O  
ATOM   4908  N   TYR A 685     169.923  95.637  80.123  1.00  0.00           N  
ATOM   4909  CA  TYR A 685     169.364  96.263  78.894  1.00  0.00           C  
ATOM   4910  CB  TYR A 685     168.716  97.600  79.268  1.00  0.00           C  
ATOM   4911  CG  TYR A 685     167.433  97.468  80.077  1.00  0.00           C  
ATOM   4912  CD1 TYR A 685     167.445  97.546  81.464  1.00  0.00           C  
ATOM   4913  CE1 TYR A 685     166.282  97.428  82.205  1.00  0.00           C  
ATOM   4914  CZ  TYR A 685     165.075  97.222  81.563  1.00  0.00           C  
ATOM   4915  OH  TYR A 685     163.925  97.104  82.289  1.00  0.00           O  
ATOM   4916  CE2 TYR A 685     165.039  97.139  80.183  1.00  0.00           C  
ATOM   4917  CD2 TYR A 685     166.210  97.259  79.454  1.00  0.00           C  
ATOM   4918  C   TYR A 685     170.433  96.443  77.824  1.00  0.00           C  
ATOM   4919  O   TYR A 685     171.634  96.567  78.150  1.00  0.00           O  
ATOM   4920  N   SER A 686     169.999  96.476  76.565  1.00  0.00           N  
ATOM   4921  CA  SER A 686     170.903  96.651  75.417  1.00  0.00           C  
ATOM   4922  CB  SER A 686     171.237  95.203  74.850  1.00  0.00           C  
ATOM   4923  OG  SER A 686     172.221  95.212  73.843  1.00  0.00           O  
ATOM   4924  C   SER A 686     170.317  97.570  74.375  1.00  0.00           C  
ATOM   4925  O   SER A 686     169.216  97.323  73.844  1.00  0.00           O  
ATOM   4926  N   PHE A 687     171.016  98.682  74.134  1.00  0.00           N  
ATOM   4927  CA  PHE A 687     170.401  99.755  73.309  1.00  0.00           C  
ATOM   4928  CB  PHE A 687     170.920 101.092  73.851  1.00  0.00           C  
ATOM   4929  CG  PHE A 687     170.150 101.564  75.076  1.00  0.00           C  
ATOM   4930  CD1 PHE A 687     170.351 100.972  76.318  1.00  0.00           C  
ATOM   4931  CE1 PHE A 687     169.641 101.395  77.430  1.00  0.00           C  
ATOM   4932  CZ  PHE A 687     168.722 102.410  77.315  1.00  0.00           C  
ATOM   4933  CE2 PHE A 687     168.508 103.005  76.093  1.00  0.00           C  
ATOM   4934  CD2 PHE A 687     169.211 102.584  74.977  1.00  0.00           C  
ATOM   4935  C   PHE A 687     170.620  99.648  71.815  1.00  0.00           C  
ATOM   4936  O   PHE A 687     171.779  99.668  71.349  1.00  0.00           O  
ATOM   4937  N   LYS A 688     169.519  99.523  71.080  1.00  0.00           N  
ATOM   4938  CA  LYS A 688     169.552  99.598  69.614  1.00  0.00           C
[truncated: 2,880,778 more chars]
